# Supplementary material for: 4-Methyl-2-(2-methyl­anilino)benzoic acid
Source: IUCrdata. 2023 Jul 14;8(Pt 7):x230599. doi: 10.1107/S2414314623005990 (PMC10626613; doi:10.1107/S2414314623005990)
Supplement: Supplementary file 1 [file x-08-x230599-sup1.cif]

##############################################################################
#                                                                            #
# This CIF contains the data for a data article accepted for                 #
# publication in IUCrData. It conforms to the requirements of                #
# Notes for Authors for IUCrData, and has been                               #
# peer reviewed under the auspices of IUCrData.                              #
#                                                                            #
# Full details of the Crystallographic Information File format               #
# are given in the paper "The Crystallographic Information File (CIF):       #
# a New Standard Archive File for Crystallography" by S. R. Hall, F. H.      #
# Allen and I. D. Brown [Acta Cryst. (1991), A47, 655-685].                  #
#                                                                            #
# The current version of the core CIF dictionary is obtainable from          #
# ftp://ftp.iucr.org/pub/cif_core.dic.                                       #
#                                                                            #
# Software is freely available for graphical display of the structure(s)     #
# in this CIF. For information consult the CIF software page                 #
# http://www.iucr.org/resources/cif/software.                                #
#                                                                            #
# This file may be used for bona fide research purposes within the           #
# scientific community so long as proper attribution is given to the data    # 
# article from which it was obtained.                                        #
#                                                                            #
##############################################################################
data_global
_audit_creation_method     'SHELXL-2018/3'
_journal_date_recd_electronic     2023-05-15
_journal_date_accepted     2023-07-07
_journal_name_full     'IUCrData'
_journal_year     2023
_journal_volume     8
_journal_issue      1
_journal_page_first     0
_journal_page_last     0
_journal_paper_category     HO
_journal_paper_doi     10.1107/S2414314623005990
_journal_coeditor_code     BV4047
_publ_contact_author_name     'Dr Sihui Long'
_publ_contact_author_address
;
School of Chemical Engineering and Pharmacy
Wuhan Institute of Technology
Wuhan, Hubei 430205
China
;
_publ_contact_author_email     'sihuilong@wit.edu.cn'
_publ_contact_author_fax     ?
_publ_contact_author_phone     '86-177-6250-2329'
_publ_section_title
;
4-Methyl-2-(2-methylanilino)benzoic acid
;
_publ_section_title_footnote     .
loop_
    _publ_author_name
    _publ_author_address
    'Liu, Chenxin'
;
School of Chemical Engineering and Pharmacy
Wuhan Institute of Technology
Wuhan, Hubei 430205
People's Republic of China
;
    'Long, Sihui'
;
School of Chemical Engineering and Pharmacy
Wuhan Institute of Technology
Wuhan, Hubei 430205
People's Republic of China
;
_publ_section_synopsis
;
Single crystals of 4-methyl-2-(<i>o</i>-tolylamino)benzoic acid were obtained
from slow evaporation of an acetone solution. The molecule is highly twisted
with a dihedral angle between the  aromatic rings of 50.86 (5)\%. In the
crystal structure, the molecules associate to form acid--acid dimers.
;
data_I
_audit_creation_method
;
Olex2 1.2
(compiled 2018.05.29 svn.r3508 for OlexSys, GUI svn.r5506)
;
_chemical_name_systematic
;
4-Methyl-2-(2-methylanilino)benzoic acid
;
_chemical_name_common     ?
_chemical_formula_moiety     'C15 H15 N O2'
_chemical_formula_sum     'C15 H15 N O2'
_chemical_formula_iupac     'C15 H15 N O2'
_chemical_formula_weight     241.28
_chemical_melting_point     ?
_space_group_crystal_system     monoclinic
_space_group_name_H-M_alt     'P 1 21/c 1'
_space_group_name_Hall     '-P 2ybc'
loop_
    _space_group_symop_operation_xyz
    'x, y, z'
    '-x, y+1/2, -z+1/2'
    '-x, -y, -z'
    'x, -y-1/2, z-1/2'
_cell_length_a     9.6678(8)
_cell_length_b     10.9294(11)
_cell_length_c     11.7231(8)
_cell_angle_alpha     90
_cell_angle_beta     93.395(7)
_cell_angle_gamma     90
_cell_volume     1236.53(18)
_cell_formula_units_Z     4
_cell_measurement_reflns_used     1387
_cell_measurement_theta_min     9.3050
_cell_measurement_theta_max     68.9960
_cell_measurement_temperature     293.27(10)
_exptl_crystal_description     plate
_exptl_crystal_colour     'clear light colourless'
_exptl_crystal_size_max     0.08
_exptl_crystal_size_mid     0.04
_exptl_crystal_size_min     0.02
_exptl_crystal_density_diffrn     1.296
_exptl_crystal_density_meas     ?
_exptl_crystal_density_method     ?
_exptl_crystal_F_000     512
_exptl_absorpt_coefficient_mu     0.692
_exptl_absorpt_correction_type     multi-scan
_exptl_absorpt_process_details
;
(CrysAlisPro; Rigaku OD, 2015)
;
_exptl_absorpt_correction_T_min     0.91927
_exptl_absorpt_correction_T_max     1.00000
_diffrn_ambient_temperature     293.27(10)
_diffrn_source     'micro-focus sealed X-ray tube'
_diffrn_radiation_type     CuK\a
_diffrn_radiation_wavelength     1.54184
_diffrn_radiation_monochromator     mirror
_diffrn_measurement_device_type     'SuperNova, Dual, Cu at zero, Eos'
_diffrn_measurement_device     'four-circle diffractometer'
_diffrn_measurement_method     '\w scans'
_diffrn_detector     'CCD plate'
_diffrn_detector_area_resol_mean     16.0733
_diffrn_reflns_number     4437
_diffrn_reflns_av_R_equivalents     0.0186
_diffrn_reflns_av_unetI/netI     0.0264
_diffrn_reflns_theta_min     4.582
_diffrn_reflns_theta_max     69.981
_diffrn_reflns_theta_full     67.684
_diffrn_measured_fraction_theta_max     0.974
_diffrn_measured_fraction_theta_full     0.995
_diffrn_reflns_limit_h_min     -11
_diffrn_reflns_limit_h_max     11
_diffrn_reflns_limit_k_min     -12
_diffrn_reflns_limit_k_max     13
_diffrn_reflns_limit_l_min     -13
_diffrn_reflns_limit_l_max     10
_diffrn_radiation_probe     x-ray
_refine_special_details
;
The positions of H atoms in N1 and O1 were obtained from the difference Fourier
map. Other H atoms were positioned geometrically with C---H = 0.93 for
aromatic, and constrained to ride on their parent atoms with <i>U</i>~iso~(H)
= <i>xU</i>~eq~(C,<i>O</i>), where <i>x</i>=1.5 for all H atoms.
;
_reflns_number_total     2285
_reflns_number_gt     1828
_reflns_threshold_expression     'I > 2\s(I)'
_refine_ls_structure_factor_coef     Fsqd
_refine_ls_matrix_type     full
_refine_ls_R_factor_all     0.0565
_refine_ls_R_factor_gt     0.0447
_refine_ls_wR_factor_gt     0.1185
_refine_ls_wR_factor_ref     0.1306
_refine_ls_goodness_of_fit_ref     1.041
_refine_ls_restrained_S_all     1.041
_refine_ls_number_reflns     2285
_refine_ls_number_parameters     166
_refine_ls_number_restraints     0
_refine_ls_hydrogen_treatment     constr
_refine_ls_weighting_scheme     calc
_refine_ls_weighting_details
              'w=1/[\s^2^(Fo^2^)+(0.0678P)^2^+0.2398P] where P=(Fo^2^+2Fc^2^)/3'
_atom_sites_solution_hydrogens     geom
_atom_sites_solution_primary     direct
_atom_sites_solution_secondary     ?
_refine_ls_shift/su_max     0.000
_refine_ls_shift/su_mean     0.000
_refine_diff_density_max     0.249
_refine_diff_density_min     -0.199
_refine_ls_extinction_method     none
_refine_ls_extinction_coef     .
loop_
    _atom_type_symbol
    _atom_type_description
    _atom_type_scat_dispersion_real
    _atom_type_scat_dispersion_imag
    _atom_type_scat_source
    'C' 'C' 0.0181 0.0091
                         'International Tables Vol C Tables 4.2.6.8 and 6.1.1.4'
    'H' 'H' 0.0000 0.0000
                         'International Tables Vol C Tables 4.2.6.8 and 6.1.1.4'
    'N' 'N' 0.0311 0.0180
                         'International Tables Vol C Tables 4.2.6.8 and 6.1.1.4'
    'O' 'O' 0.0492 0.0322
                         'International Tables Vol C Tables 4.2.6.8 and 6.1.1.4'
_computing_data_collection
;
CrysAlisPro 1.171.38.43f (Rigaku OD, 2015)
;
_computing_cell_refinement
;
CrysAlisPro 1.171.38.43f (Rigaku OD, 2015)
;
_computing_data_reduction
;
CrysAlisPro 1.171.38.43f (Rigaku OD, 2015)
;
_computing_structure_solution
;
ShelXS (Sheldrick, 2008)
;
_computing_structure_refinement
;
ShelXL (Sheldrick, 2015)
;
_computing_molecular_graphics
;
Olex2 (Dolomanov <i>et al.</i>,  2009), Mercury
(Macrae <i>et al.</i>,  2020)
;
_computing_publication_material
;
Olex2 (Dolomanov <i>et al.</i>,  2009)
;
loop_
    _atom_site_type_symbol
    _atom_site_label
    _atom_site_fract_x
    _atom_site_fract_y
    _atom_site_fract_z
    _atom_site_U_iso_or_equiv
    _atom_site_adp_type
    _atom_site_calc_flag
    _atom_site_occupancy
    _atom_site_disorder_assembly
    _atom_site_disorder_group
    O O1 0.32010(13) 0.52719(14) 0.45925(9) 0.0527(4) Uani d 1 . .
    H H1 0.396573 0.509295 0.437474 0.079 Uiso calc 1 . .
    O O2 0.44087(12) 0.53328(13) 0.62639(9) 0.0487(4) Uani d 1 . .
    N N1 0.30228(14) 0.58797(15) 0.81250(11) 0.0434(4) Uani d 1 . .
    H H1A 0.377666 0.564178 0.783957 0.052 Uiso calc 1 . .
    C C1 0.19420(15) 0.61667(15) 0.73583(13) 0.0332(4) Uani d 1 . .
    C C2 0.20410(16) 0.59559(14) 0.61709(13) 0.0333(4) Uani d 1 . .
    C C3 0.09126(17) 0.62616(17) 0.54234(13) 0.0409(4) Uani d 1 . .
    H H3 0.096893 0.611557 0.464602 0.049 Uiso calc 1 . .
    C C4 -0.02712(18) 0.67684(17) 0.57997(15) 0.0455(4) Uani d 1 . .
    H H4 -0.100826 0.695348 0.528272 0.055 Uiso calc 1 . .
    C C5 -0.03698(17) 0.70070(16) 0.69615(15) 0.0405(4) Uani d 1 . .
    C C6 0.07217(16) 0.66986(16) 0.77176(13) 0.0375(4) Uani d 1 . .
    H H6 0.064581 0.684862 0.849231 0.045 Uiso calc 1 . .
    C C7 0.33051(17) 0.54979(15) 0.57000(13) 0.0365(4) Uani d 1 . .
    C C8 -0.1651(2) 0.7593(2) 0.73824(18) 0.0614(6) Uani d 1 . .
    H H8A -0.238018 0.699747 0.739025 0.092 Uiso calc 1 . .
    H H8B -0.193583 0.825546 0.688383 0.092 Uiso calc 1 . .
    H H8C -0.145628 0.790187 0.814164 0.092 Uiso calc 1 . .
    C C9 0.30353(16) 0.59315(16) 0.93298(13) 0.0357(4) Uani d 1 . .
    C C10 0.41723(16) 0.64529(16) 0.99389(13) 0.0370(4) Uani d 1 . .
    C C11 0.41862(18) 0.64593(17) 1.11262(14) 0.0452(4) Uani d 1 . .
    H H11 0.494677 0.678781 1.154221 0.054 Uiso calc 1 . .
    C C12 0.3104(2) 0.59922(19) 1.17011(14) 0.0492(5) Uani d 1 . .
    H H12 0.312562 0.602599 1.249460 0.059 Uiso calc 1 . .
    C C13 0.19886(19) 0.54745(18) 1.10961(15) 0.0475(5) Uani d 1 . .
    H H13 0.125187 0.516229 1.148058 0.057 Uiso calc 1 . .
    C C14 0.19640(18) 0.54187(17) 0.99152(14) 0.0426(4) Uani d 1 . .
    H H14 0.122853 0.503693 0.951043 0.051 Uiso calc 1 . .
    C C17 0.53483(18) 0.69949(18) 0.93333(16) 0.0495(5) Uani d 1 . .
    H H17A 0.582818 0.635765 0.895481 0.074 Uiso calc 1 . .
    H H17B 0.597691 0.739472 0.987773 0.074 Uiso calc 1 . .
    H H17C 0.499370 0.757976 0.877931 0.074 Uiso calc 1 . .
loop_
    _atom_site_aniso_label
    _atom_site_aniso_U_11
    _atom_site_aniso_U_22
    _atom_site_aniso_U_33
    _atom_site_aniso_U_12
    _atom_site_aniso_U_13
    _atom_site_aniso_U_23
    O1 0.0452(7) 0.0860(11) 0.0276(6) 0.0073(7) 0.0069(5) -0.0103(6)
    O2 0.0421(7) 0.0745(9) 0.0299(6) 0.0147(6) 0.0058(5) -0.0046(6)
    N1 0.0337(7) 0.0716(11) 0.0253(7) 0.0098(7) 0.0055(5) -0.0038(6)
    C1 0.0326(8) 0.0379(8) 0.0294(8) -0.0023(6) 0.0041(6) 0.0010(6)
    C2 0.0350(8) 0.0363(8) 0.0288(8) -0.0023(6) 0.0046(6) -0.0002(6)
    C3 0.0455(9) 0.0493(10) 0.0279(8) -0.0026(8) 0.0019(7) 0.0000(7)
    C4 0.0381(9) 0.0576(11) 0.0403(9) 0.0025(8) -0.0021(7) 0.0065(8)
    C5 0.0374(9) 0.0438(9) 0.0407(9) 0.0020(7) 0.0076(7) 0.0061(7)
    C6 0.0388(9) 0.0450(9) 0.0295(8) 0.0025(7) 0.0082(6) 0.0001(7)
    C7 0.0419(9) 0.0422(9) 0.0260(7) -0.0010(7) 0.0066(6) -0.0007(6)
    C8 0.0493(11) 0.0798(15) 0.0563(12) 0.0212(11) 0.0120(9) 0.0121(11)
    C9 0.0347(8) 0.0457(9) 0.0269(7) 0.0108(7) 0.0038(6) -0.0002(7)
    C10 0.0364(8) 0.0400(9) 0.0347(8) 0.0094(7) 0.0029(6) -0.0011(7)
    C11 0.0490(10) 0.0497(10) 0.0361(9) 0.0095(8) -0.0051(7) -0.0046(8)
    C12 0.0610(11) 0.0618(12) 0.0251(8) 0.0175(9) 0.0044(8) 0.0031(8)
    C13 0.0463(10) 0.0587(11) 0.0390(9) 0.0109(9) 0.0151(8) 0.0124(8)
    C14 0.0363(8) 0.0560(11) 0.0358(9) 0.0029(8) 0.0046(7) 0.0026(8)
    C17 0.0411(9) 0.0543(11) 0.0531(11) -0.0015(8) 0.0036(8) 0.0009(9)
_geom_special_details
;
 All esds (except the esd in the dihedral angle between two l.s. planes)
 are estimated using the full covariance matrix.  The cell esds are taken
 into account individually in the estimation of esds in distances, angles
 and torsion angles; correlations between esds in cell parameters are only
 used when they are defined by crystal symmetry.  An approximate (isotropic)
 treatment of cell esds is used for estimating esds involving l.s. planes.
;
loop_
    _geom_bond_atom_site_label_1
    _geom_bond_atom_site_label_2
    _geom_bond_site_symmetry_2
    _geom_bond_distance
    _geom_bond_publ_flag
    O1 C7 . 1.3196(18) ?
    O2 C7 . 1.235(2) ?
    N1 C1 . 1.374(2) ?
    N1 C9 . 1.4129(19) ?
    C1 C2 . 1.420(2) ?
    C1 C6 . 1.402(2) ?
    C2 C3 . 1.399(2) ?
    C2 C7 . 1.459(2) ?
    C3 C4 . 1.368(2) ?
    C4 C5 . 1.396(2) ?
    C5 C6 . 1.379(2) ?
    C5 C8 . 1.504(2) ?
    C9 C10 . 1.396(2) ?
    C9 C14 . 1.394(2) ?
    C10 C11 . 1.391(2) ?
    C10 C17 . 1.498(2) ?
    C11 C12 . 1.376(3) ?
    C12 C13 . 1.377(3) ?
    C13 C14 . 1.385(2) ?
loop_
    _geom_angle_atom_site_label_1
    _geom_angle_atom_site_label_2
    _geom_angle_atom_site_label_3
    _geom_angle_site_symmetry_1
    _geom_angle_site_symmetry_3
    _geom_angle
    _geom_angle_publ_flag
    C1 N1 C9 . . 127.31(13) ?
    N1 C1 C2 . . 120.78(14) ?
    N1 C1 C6 . . 121.27(14) ?
    C6 C1 C2 . . 117.94(14) ?
    C1 C2 C7 . . 122.22(14) ?
    C3 C2 C1 . . 118.69(14) ?
    C3 C2 C7 . . 118.99(14) ?
    C4 C3 C2 . . 122.08(15) ?
    C3 C4 C5 . . 119.82(15) ?
    C4 C5 C8 . . 120.33(16) ?
    C6 C5 C4 . . 119.19(15) ?
    C6 C5 C8 . . 120.47(16) ?
    C5 C6 C1 . . 122.24(15) ?
    O1 C7 C2 . . 114.81(14) ?
    O2 C7 O1 . . 120.84(14) ?
    O2 C7 C2 . . 124.35(14) ?
    C10 C9 N1 . . 119.17(14) ?
    C14 C9 N1 . . 120.90(15) ?
    C14 C9 C10 . . 119.86(15) ?
    C9 C10 C17 . . 121.04(15) ?
    C11 C10 C9 . . 118.32(15) ?
    C11 C10 C17 . . 120.64(16) ?
    C12 C11 C10 . . 121.71(17) ?
    C11 C12 C13 . . 119.69(16) ?
    C12 C13 C14 . . 119.98(16) ?
    C13 C14 C9 . . 120.36(17) ?
loop_
    _geom_hbond_atom_site_label_D
    _geom_hbond_atom_site_label_H
    _geom_hbond_atom_site_label_A
    _geom_hbond_site_symmetry_A
    _geom_hbond_distance_DH
    _geom_hbond_distance_HA
    _geom_hbond_distance_DA
    _geom_hbond_angle_DHA
    O1 H1 O2 3_666 0.82 1.84 2.6570(17) 174
    N1 H1A O2 . 0.86 2.01 2.6942(17) 136
_shelx_space_group_comment
;
The symmetry employed for this shelxl refinement is uniquely defined
by the following loop, which should always be used as a source of
symmetry information in preference to the above space-group names.
They are only intended as comments.
;
_shelx_estimated_absorpt_T_min     ?
_shelx_estimated_absorpt_T_max     ?
_shelx_hkl_file
;
   0   0   1 5.93977 17.1591  13
   0   0   2 102481. 809.975  13
   0   0  -3 31.7374 41.3067  10
   0   0   3 36.7449 42.3567  13
   0   0  -3 46.9824 45.6263  12
   0   0   4 7539.22 327.526  13
   0   0  -4 7570.24 329.160  10
   0   0  -4 7549.40 293.734  12
   0   0  -5 25.8238 60.7768  10
   0   0  -6 51522.4 1090.80  10
   0   0  -7 0.44222 101.388  10
   0   0  -8 20.0261 106.113  10
   0   0  -9 174.391 113.679   7
   0   0  -9 41.1360 114.493  16
   0   0  -9-110.867 124.713   4
   0   0  -9-220.488 120.627  10
   0   0 -10 8.47552 113.656  16
   0   0 -10-128.122 136.803   4
   0   0 -10-70.4594 138.939   7
   0   0 -11 133.766 171.309   7
   0   0 -11-262.125 196.407   4
   0   0 -11-0.35326 162.768  16
   0   0 -12 1151.64 262.554  16
   0   0 -12 833.818 216.127   4
   0   0 -13 9.81820 94.2996   4
   0   1   0-6.80275 21.1395   1
   0  -1  -1 1101.55 68.8602   1
   0   1   1 1124.07 68.1286   1
   0   1  -1 1124.64 68.1453   1
   0   1   1 1144.93 64.6894  13
   0  -1   1 1132.75 63.0134  13
   0  -1   1 1123.58 67.4036   1
   0   1   2 153655. 1002.91  13
   0  -1  -2 155148. 739.703   1
   0  -1   2 156293. 1005.48  13
   0  -1  -3 27750.9 504.237  10
   0   1   3 28095.1 531.026  13
   0  -1   3 27094.7 521.466  13
   0  -1  -4 5268.62 265.226  10
   0   1  -4 6010.32 245.986  12
   0  -1   4 5787.59 285.745  13
   0   1  -4 6078.47 315.216  10
   0   1   4 6139.55 296.417  13
   0   1  -5 90123.8 1091.28  12
   0   1  -5 92400.8 1371.06  10
   0  -1  -6 23219.2 712.872  10
   0   1  -6 22192.3 750.065  10
   0  -1  -7 7585.27 449.476  10
   0   1  -7 8721.97 524.630  10
   0   1  -8 5829.06 467.032  10
   0  -1  -9 3055.99 333.421   7
   0   1  -9 2840.88 333.436   4
   0  -1  -9 2987.34 356.752  16
   0   1  -9 2726.74 319.493   7
   0  -1  -9 2685.14 318.805   4
   0   1  -9 2689.01 345.073  16
   0   1  -9 2647.49 340.713  10
   0  -1 -10 1936.86 301.514   4
   0   1 -10 2229.67 314.356   4
   0   1 -10 2204.26 323.221  10
   0  -1 -10 2320.82 320.812  16
   0   1 -10 2218.81 348.744  16
   0  -1 -10 2316.31 312.673   7
   0   1 -10 2167.04 301.602   5
   0  -1 -11 45071.0 1319.77   7
   0   1 -11 47594.9 1483.25  16
   0   1 -11 44980.5 1350.96   4
   0  -1 -11 46138.4 1428.74  16
   0  -1 -11 45606.8 1353.64   4
   0  -1 -12 1513.93 258.443  16
   0  -1 -12 1560.12 255.368   4
   0   1 -12 1501.73 247.449   4
   0  -1 -13 3851.90 339.475   4
   0   2   0 130501. 997.582   1
   0  -2   1 407210. 1109.44  13
   0  -2   1 405775. 1722.98   1
   0   2   1 403729. 1152.09  13
   0   2   2 275855. 1348.07  13
   0  -2  -2 278829. 1424.20   1
   0  -2   2 274820. 1423.14   1
   0  -2   2 277237. 1342.94  13
   0   2   3 21467.5 471.737  13
   0  -2   3 21182.3 462.060  13
   0  -2  -3 21847.5 489.812   3
   0  -2   4 76203.1 1043.97  13
   0   2   4 75677.2 1053.37  13
   0   2  -4 75820.3 842.413  12
   0   2  -4 76839.8 1203.91  10
   0   2  -5 181741. 2035.69  10
   0   2  -6 12216.0 589.132  10
   0   2  -7 322.721 144.129  10
   0   2  -8 1405.81 251.198  10
   0   2  -9 3036.24 378.556  10
   0   2  -9 2957.34 347.933   5
   0   2  -9 2748.76 323.426   4
   0   2  -9 3030.43 373.472  16
   0  -2  -9 2807.40 338.114   4
   0  -2  -9 2377.90 320.856  16
   0  -2  -9 2442.38 301.277   7
   0  -2 -10 521.126 175.460   4
   0  -2 -10 629.131 165.490   7
   0   2 -10 457.715 164.404  16
   0   2 -10 538.406 192.180  10
   0  -2 -10 657.633 184.578  16
   0   2 -10 232.766 153.681   4
   0  -2 -11 461.935 196.961   7
   0   2 -11 472.394 180.968   4
   0  -2 -11 312.579 168.750   4
   0  -2 -11 462.809 172.160  16
   0  -2 -12 4626.64 416.553  16
   0  -2 -12 4780.47 419.375   4
   0  -2 -12 5459.40 451.496   7
   0  -2 -13 3236.00 303.224   4
   0  -3   0-23.3127 46.0571   3
   0  -3   1 96674.4 1034.98   1
   0  -3  -1 95672.0 1035.46   1
   0  -3  -1 95439.5 975.795   3
   0  -3   1 95613.3 870.758   3
   0  -3  -2 122016. 1177.93   1
   0  -3  -2 122632. 1197.34   3
   0   3   2 122430. 878.914  13
   0  -3   2 121736. 1174.71   1
   0  -3  -3 606.045 105.946   3
   0   3  -3 585.077 114.387  10
   0   3   3 590.629 82.7291  13
   0  -3   3 576.351 79.7510  13
   0  -3  -4 17646.0 533.639   3
   0   3   4 17519.5 504.474  13
   0  -3   4 16391.3 479.597  13
   0   3  -4 17489.9 615.175  10
   0   3  -5 4394.82 353.700  10
   0   3  -6 130758. 2033.72  10
   0   3  -7 2582.45 319.415  10
   0   3  -8 783.150 187.975  10
   0   3  -9-118.641 112.128   4
   0  -3  -9-9.93454 107.913   4
   0   3  -9 177.045 125.699  16
   0   3  -9 42.4054 106.525  10
   0  -3  -9-295.490 138.565   7
   0   3 -10 5410.60 488.100   4
   0  -3 -10 5792.32 488.728  16
   0  -3 -10 5745.37 502.088   4
   0  -3 -10 6144.06 488.088   7
   0  -3 -11 6719.77 512.732  16
   0  -3 -11 5676.40 469.403   7
   0  -3 -11 6020.76 507.652   4
   0  -3 -12 472.530 148.360   4
   0  -3 -12 620.676 182.561   7
   0  -3 -13-70.1604 95.3766   4
   0  -4   0 77429.4 981.408   3
   0  -4   1 2090.69 158.858   3
   0  -4  -1 2002.17 175.157   3
   0  -4  -2 7335.94 337.875   3
   0  -4   2 8012.89 300.504   3
   0   4  -3 4191.45 301.097  10
   0  -4  -3 3609.24 255.440   3
   0   4  -4 642.769 141.821  10
   0  -4  -4 440.062 116.529   3
   0   4  -5 24610.4 865.415  10
   0   4  -6-8.17677 94.4244  10
   0   4  -7 8424.74 595.103  10
   0  -4  -8 154.446 129.808   4
   0  -4  -8 247.704 133.760   7
   0   4  -8 174.969 127.593  10
   0   4  -9 349.740 156.073  10
   0  -4  -9 573.089 198.676   4
   0  -4  -9 146.432 121.718   7
   0  -4 -10 362.307 162.473   7
   0  -4 -10 184.881 123.213   4
   0  -4 -11 189.583 129.981   4
   0  -4 -11 290.378 165.698   7
   0  -4 -12 2261.18 274.730   4
   0  -4 -12 1806.48 248.241   7
   0  -4 -13 325.669 101.323   4
   0  -5   0-15.1498 73.2336   3
   0  -5  -1 16715.7 537.481   3
   0  -5   1 16162.0 496.056   3
   0  -5  -2 1672.05 191.033   3
   0  -5   2 1660.46 164.172   3
   0   5  -3 25383.8 793.756  10
   0  -5  -3 26044.1 739.074   3
   0  -5  -4 9469.91 476.778   3
   0   5  -4 9256.58 524.554  10
   0   5  -5 11428.9 630.320  10
   0   5  -6 21970.9 940.500  10
   0   5  -7 640.733 197.223  10
   0  -5  -8 10576.6 620.830   7
   0   5  -8 11724.2 778.114  10
   0  -5  -8 11757.5 689.516   4
   0  -5  -9 14299.4 782.033   4
   0  -5  -9 15339.0 762.782   7
   0  -5 -10 1750.44 278.370   7
   0  -5 -10 1277.12 260.416   4
   0  -5 -11 9981.07 574.564   7
   0  -5 -11 9836.82 593.419   4
   0  -5 -12 1630.90 224.499   7
   0  -5 -12 1547.92 212.554   4
   0  -6   0 19.5293 73.2407   3
   0  -6   1 5053.44 317.292   3
   0  -6  -1 4541.06 322.374   3
   0   6  -2 29710.8 863.293  10
   0  -6  -2 29438.1 829.189   3
   0  -6   2 29120.2 735.426   3
   0  -6  -3 5261.29 370.835   3
   0   6  -3 5200.57 394.871  10
   0  -6  -4 3514.27 328.462   3
   0   6  -4 3191.14 337.422  10
   0   6  -5 19895.5 887.228  10
   0   6  -6 196.352 108.371  10
   0  -6  -7-365.446 148.564   7
   0   6  -7 14.6994 115.424  10
   0  -6  -8 4222.54 415.842   7
   0   6   8 3286.01 365.320  14
   0   6  -8 3710.41 444.764  10
   0  -6  -9 12640.9 730.067   4
   0  -6  -9 11598.6 663.489   7
   0  -6 -10 143.013 147.624   4
   0  -6 -10-24.2809 118.774   7
   0  -6 -11 83.3590 111.675   4
   0  -6 -11-37.2147 131.834   7
   0  -6 -12 284.959 100.130   4
   0  -6 -12 280.741 94.2102   7
   0  -7   0 10.2859 89.5392   3
   0  -7  -1 284.346 115.509   3
   0  -7   1 386.371 112.751   3
   0  -7  -2 8675.95 503.904   3
   0   7  -3 661.377 168.907  10
   0  -7  -3 747.585 175.593   3
   0  -7  -4 2750.81 310.580   3
   0   7  -4 2482.67 319.159  10
   0   7  -5 253.930 137.399  10
   0   7  -6 13454.2 795.139  11
   0   7  -6 14646.9 836.183  10
   0  -7  -6 13870.6 701.317   7
   0   7  -7 1635.19 273.794  11
   0   7  -7 2186.10 344.241  10
   0  -7  -7 1967.96 286.251   7
   0  -7  -8 4627.68 422.777   7
   0  -7  -9 13078.1 734.747   4
   0  -7  -9 13104.6 673.649   7
   0  -7 -10 14239.7 648.373   7
   0  -7 -10 14253.6 698.402   4
   0  -7 -11 1494.70 210.785   4
   0  -7 -11 1128.86 171.821   7
   0  -8   0 2534.49 282.345   3
   0  -8  -1 3348.37 332.023   3
   0  -8  -2 413.263 148.329   3
   0   8  -3 7490.79 540.979  17
   0  -8  -3 7170.78 503.856   3
   0   8  -4 8253.70 574.768  17
   0  -8  -4 9635.71 604.716   3
   0  -8  -5 529.390 167.731   7
   0   8  -5 616.443 183.384  10
   0   8  -5 649.902 187.887  17
   0   8  -6 771.138 234.498  11
   0  -8  -6 989.292 213.176   7
   0   8  -6 1102.10 216.084  17
   0  -8  -7 27.4543 99.2893   7
   0   8  -7-153.905 144.236  11
   0   8  -8 7341.54 557.474  11
   0  -8  -8 7439.21 512.686   7
   0  -8  -9 2224.68 304.976   4
   0  -8  -9 2655.61 295.174   7
   0  -8 -10 2330.93 245.929   7
   0  -8 -10 2816.53 296.267   4
   0  -8 -11 1949.23 197.104   4
   0   9   0-75.4681 103.194  17
   0   9   1 427.428 163.407  17
   0  -9  -1 536.775 162.366   3
   0   9  -1 719.375 213.734  17
   0  -9  -2 4764.29 422.347   3
   0   9   2 4592.66 447.110  17
   0   9  -2 3943.03 420.886  17
   0   9   3-7.15532 136.783  17
   0   9  -3 87.1666 135.173  17
   0  -9  -3-111.886 136.086   3
   0   9  -4 2423.06 344.443  17
   0  -9  -5 3921.12 376.742   7
   0   9  -5 5324.16 545.512  11
   0   9  -5 4420.35 448.248  17
   0   9  -6 20.1867 97.8527  17
   0   9  -6-22.5928 136.676  11
   0  -9  -6 83.2096 127.718   7
   0  -9  -7 2412.06 284.840   7
   0   9  -7 2444.77 342.360  11
   0  -9  -8 1735.71 241.516   7
   0   9  -8 2475.78 310.232  11
   0  -9  -8 2334.50 304.108   4
   0  -9  -9 16784.6 601.975   7
   0  -9  -9 19242.5 735.005   4
   0  -9 -10-100.410 89.1198   4
   0  10   0 31.5063 135.209  17
   0  10  -1 982.215 242.475  17
   0  10   1 982.393 230.992  17
   0  10  -2 7448.29 580.002  17
   0  10   2 8328.92 589.839  17
   0  10  -3 231.943 152.580  17
   0 -10  -4 719.352 180.492   7
   0  10  -4 1189.71 259.410  17
   0  10  -5 135.749 162.012  11
   0  10  -5 312.468 161.356  17
   0 -10  -5 153.387 110.465   7
   0 -10  -6 39.3976 95.1616   7
   0  10  -6 9.24908 100.432  17
   0  10  -7 97.2288 119.723  11
   0 -10  -8 9524.09 507.368   4
   0  10  -8 9188.95 507.501  11
   0 -10  -9 2135.61 208.929   4
   0  11   0 16.2487 147.494  17
   0  11  -1-133.823 170.416  17
   0  11   1 47.4602 124.882  17
   0  11  -2 164.136 149.394  17
   0  11  -3 547.136 188.232  17
   0  11  -4 6867.55 504.967  17
   0  11  -4 6864.31 573.265  11
   0  11  -5 472.749 156.165  11
   0  11  -5 365.005 141.904  17
   0  11  -6 614.504 156.807  17
   0  11  -6 437.114 163.855  11
   0 -11  -7 6481.82 391.504   4
   0  11  -7 7218.71 434.379  11
   0  12   0 1964.22 271.102  17
   0  12  -1 4952.84 416.022  17
   0  12  -2 1842.74 261.717  17
   0  12  -3 281.081 120.978  11
   0  12  -3 617.693 169.198  17
   0  12  -4 360.064 129.327  17
   0  12  -4 314.207 151.130  11
   0  12  -5 29.5617 78.2191  17
   0  12  -5-101.440 99.9622  11
   0  13   0-114.846 86.7825  11
   0  13   1 788.095 154.307  11
   0  13  -1 1514.29 217.728  11
   0  13  -2 285.073 111.176  11
   0  13  -3 287.376 109.895  11
   1   0 -13 178.028 98.4956   4
   1   0 -12 305.204 134.177   4
   1   0 -12 227.618 167.387  16
   1   0 -11-8.36709 98.5322   4
   1   0 -11-147.307 184.856  16
   1   0 -11-65.5757 136.312   7
   1   0 -10 1056.31 220.049   4
   1   0 -10 1139.19 222.271   7
   1   0 -10 814.963 207.689  16
   1   0  -9-209.620 114.747   7
   1   0  -9-74.3434 125.273  16
   1   0  -8 19710.1 833.841  10
   1   0  -7 115.837 108.445  10
   1   0  -6 407066. 3200.28  10
   1   0  -6 418038. 2906.19  12
   1   0  -5-21.2395 82.1837  10
   1   0  -5-20.5705 58.3947  12
   1   0  -4 185075. 1552.40  12
   1   0  -4 188555. 1703.50  10
   1   0  -3 5.69513 48.0267  12
   1   0  -3-0.32063 19.9409   2
   1   0  -2 24367.5 294.440   2
   1   0  -1 5.55636 22.5612   2
   1   0   0 21129.9 268.560   2
   1   0   1 9.51395 22.6146   2
  -1   0  -3 197.434 59.5520  10
   1   0   3 23.6374 20.4199   2
  -1   0  -4 130366. 1370.63  10
  -1   0  -5-28.4896 73.7926  10
  -1   0  -6 133258. 1744.68  10
  -1   0  -7 75.2055 70.4974  10
  -1   0  -8 4577.17 386.557  10
  -1   0  -9-31.2823 71.3295   5
  -1   0  -9 120.205 127.992   7
  -1   0  -9 40.3506 87.3011   4
  -1   0  -9 297.534 126.441  16
  -1   0 -10 871.114 218.111   4
  -1   0 -10 1403.28 263.066   5
  -1   0 -10 1514.58 278.634  16
  -1   0 -10 1117.24 226.921   7
  -1   0 -11 17.1258 111.988   5
  -1   0 -11-48.6280 158.802   4
  -1   0 -12 31.7606 137.033   4
  -1   0 -13-102.204 123.575   4
   1  -1 -13 944.058 166.662   4
   1  -1 -13 1120.35 212.569  16
   1  -1 -12 226.658 121.190   4
   1  -1 -12 286.253 173.167   7
   1   1 -12 164.408 156.296  16
   1   1 -12 260.778 121.674   4
   1  -1 -12 176.461 164.993  16
   1  -1 -11 2825.00 346.845   7
   1   1 -11 3081.12 401.560  16
   1  -1 -11 2820.39 382.948  16
   1   1 -11 3505.39 378.995   4
   1  -1 -11 3270.34 366.773   4
   1   1 -10 6351.21 550.005  16
   1   1 -10 6442.56 501.619   4
   1  -1 -10 6328.79 497.274   4
   1   1 -10 6455.98 508.157   7
   1  -1 -10 6251.41 499.328   7
   1  -1 -10 7067.93 572.823  16
   1  -1  -9 10298.2 601.200   7
   1   1  -9 9119.50 568.870   7
   1   1  -9 9954.79 654.474  16
   1   1  -9 9855.51 657.470  10
   1   1  -8 402.109 149.146  10
   1   1  -7 22589.4 852.901  10
   1   1  -7 21628.6 712.649  12
   1   1  -6 53536.9 1195.64  10
   1   1  -6 52668.8 1013.54  12
   1  -1  -5 61228.3 1035.70  12
   1  -1  -5 60189.9 1061.23  10
   1   1  -5 61561.2 990.299  12
   1   1  -5 62570.8 1145.43  10
   1   1  -4 92185.1 1077.46  12
   1  -1  -4 92036.6 1142.51  12
   1   1  -4 92990.1 636.503   1
   1  -1  -4 93186.8 631.695   1
   1   1  -4 92142.6 1250.26  10
   1  -1  -4 92669.6 580.541   2
   1   1  -3 625.703 85.7629  12
   1  -1  -3 468.721 68.9074   3
  -1  -1   3 538.946 54.8054   2
   1   1  -3 468.730 83.3283  13
   1  -1  -3 545.389 86.8760  13
  -1  -1   2 11433.9 241.894   2
   1   1  -2 11608.6 296.225  13
   1  -1  -2 11832.0 301.121  13
   1   1   0 440008. 1546.20   2
  -1  -1  -1 45135.8 478.422   2
  -1  -1  -2 169470. 903.073   2
  -1  -1  -3 10002.2 206.691   2
   1   1   3 9385.62 219.355   1
   1   1   4 22912.8 289.093   1
  -1   1  -4 23800.3 625.359  10
  -1  -1  -4 22322.9 512.075  10
   1  -1   4 23330.2 268.814   2
   1  -1   4 22746.8 292.292   1
  -1  -1  -5 31.7059 46.6990  10
  -1   1  -5 9.33776 75.6513  10
  -1   1  -6 74902.0 1375.29  10
  -1  -1  -6 74621.8 1222.52  10
  -1   1  -7 420.494 135.789  10
  -1   1  -8 105.770 100.647  10
  -1   1  -9-6.50850 106.186   7
  -1  -1  -9-82.2240 98.0909   5
  -1  -1  -9 325.357 130.581   4
  -1   1  -9 118.203 105.158   4
  -1   1  -9 103.951 97.1127  10
  -1  -1  -9-156.116 111.228  16
  -1   1  -9 98.3043 106.364   5
  -1  -1  -9 32.9233 123.695   7
  -1   1  -9 245.763 122.599  16
  -1  -1 -10 3396.55 375.358   5
   1   1  10 3369.76 362.021  14
  -1   1 -10 4487.33 466.913  16
  -1  -1 -10 3572.12 381.071   7
  -1   1 -10 3846.47 415.583   4
  -1   1 -10 4181.36 426.944   5
  -1  -1 -10 3865.84 416.266  16
  -1  -1 -10 3010.74 375.520   4
  -1   1 -11 10268.2 656.133   4
  -1  -1 -11 11078.8 652.091   7
  -1  -1 -11 10411.7 663.652  16
  -1   1 -11 10433.1 667.871   5
  -1  -1 -11 9617.19 643.015   4
  -1  -1 -12-7.48936 130.411   4
  -1   1 -12-50.1901 162.022   4
  -1   1 -13 855.936 166.857   4
  -1  -1 -13 1401.34 216.155   4
   1  -2 -13 1032.84 199.944  16
   1  -2 -12 91.0879 145.247   7
   1  -2 -12 50.7437 98.9772   4
   1  -2 -12 146.691 140.382  16
   1   2 -11 27917.2 1033.33   4
   1  -2 -11 28603.5 1130.82  16
   1   2 -11 29376.5 1177.15  16
   1  -2 -11 30294.9 1068.68   4
   1  -2 -11 29188.0 1060.95   7
   1  -2 -10 2586.30 327.151   4
   1   2 -10 2666.59 341.477   4
   1  -2 -10 1952.16 288.016   7
   1   2 -10 2931.41 375.889  16
   1   2 -10 2780.06 367.545  10
   1  -2 -10 2496.73 344.560  16
   1   2  -9 95.8146 87.3262  16
   1  -2  -9 216.815 120.021   4
   1  -2  -9 32.5421 104.916   7
   1   2  -9 12.6039 128.410  10
   1   2  -9 353.055 122.367   4
   1   2  -8 17255.0 831.990  10
   1   2  -7 177.713 103.402  10
   1   2  -6 28894.6 741.650  12
   1   2  -6 30573.7 935.929  10
   1   2  -5 89274.7 1167.26  12
   1   2  -5 91000.7 1445.19  10
   1   2  -4 21414.6 525.468  12
   1   2  -4 20714.2 408.087   1
   1  -2  -4 20070.4 509.523   3
  -1  -2   4 20746.6 384.787   2
   1  -2  -4 21152.6 410.769   1
   1   2  -4 20798.0 625.258  10
   1  -2  -3 55176.3 774.091   3
   1  -2  -3 54839.8 817.210  12
  -1  -2   3 54898.1 661.370   2
   1  -2  -3 54522.1 680.161   1
   1   2  -3 55493.5 772.645  13
   1   2  -3 55892.5 747.069  12
   1   2  -3 54634.8 688.180   1
   1   2  -3 56854.1 912.780  10
   1  -2  -3 55837.3 771.935  13
   1   2  -2 223890. 1580.51  10
   1   2  -2 228737. 1308.06  13
   1  -2  -2 224923. 1416.84   3
   1   2  -2 224167. 1393.69   1
   1  -2  -2 227466. 1438.49  12
   1  -2  -2 224295. 1302.01  13
  -1  -2   2 226104. 1363.89   2
   1   2  -1 225691. 1407.27   1
   1   2   0 223226. 1399.79   1
  -1  -2  -1 19407.2 367.732   3
   1   2   1 18337.1 402.843   1
   1   2   2 9345.70 288.518   1
  -1  -2  -2 9693.67 282.199   2
   1   2   3 15974.5 370.987   1
   1  -2   3 15919.3 365.413   1
  -1  -2  -3 16592.1 353.224   2
   1  -2   4 20832.7 399.191   1
  -1   2  -4 21896.6 650.659  10
   1   2   4 21257.7 571.554  13
   1  -2   4 20547.4 558.091  13
  -1   2  -5 15813.7 612.536  10
  -1   2  -6 86250.8 1580.99  10
  -1   2  -7 4215.46 393.848  10
  -1   2  -8 31856.8 1135.05  10
  -1   2  -9 2090.42 297.028   5
  -1  -2  -9 1855.61 282.507   4
  -1   2  -9 2088.14 320.228  10
  -1   2  -9 2011.09 300.416   4
  -1   2  -9 2065.36 316.747  16
  -1  -2  -9 1795.81 259.796   7
  -1   2 -10 177.908 141.654   5
  -1  -2 -10 79.8654 136.392   7
  -1   2 -10 161.600 119.218   4
  -1  -2 -10 206.376 129.777  16
  -1   2 -10 185.064 133.763  10
  -1  -2 -10 86.3786 114.593   4
  -1  -2 -11 15218.5 763.773  16
  -1   2 -11 14536.7 777.780   4
  -1  -2 -11 14860.4 798.537   4
  -1  -2 -11 15900.5 768.218   7
  -1   2 -12 4781.25 431.905   4
  -1  -2 -12 5027.47 439.590   4
  -1  -2 -13 239.681 113.662   4
   1  -3 -13 1912.06 224.212   7
   1  -3 -12-42.4969 93.3309  16
   1  -3 -12 140.013 147.737   7
   1  -3 -11 1534.91 273.738  16
   1  -3 -11 2105.00 307.476   7
   1  -3 -11 1695.23 270.220   4
   1   3 -10 525.262 194.258  16
   1  -3 -10 747.470 189.401   7
   1  -3 -10 705.856 189.787   4
   1   3  -9 7384.02 577.649  16
   1   3  -9 6944.25 589.815  10
   1  -3  -9 6875.05 508.181   4
   1  -3  -9 6069.64 478.159   7
   1   3  -9 7733.86 537.985   4
   1   3  -8 4711.79 453.398  10
   1   3  -7 546.462 172.854  10
   1   3  -6 22383.8 838.871  10
   1  -3  -5 3716.84 271.534   3
   1   3  -5 4034.55 330.917  10
   1  -3  -4 39.7365 63.6902   3
  -1  -3   4 41.5510 38.7980   2
   1   3  -4 184.212 96.2213  10
   1   3  -4 114.968 51.7390  12
   1   3  -3 528.751 92.7022   1
   1   3  -3 694.690 95.2945  12
   1  -3  -3 505.398 88.0808   1
   1   3  -3 398.522 99.7689  10
   1  -3  -3 554.747 102.775   3
  -1  -3   3 444.935 80.7140   2
   1   3  -2 24725.9 430.228  13
   1   3  -2 24585.7 578.118  10
   1  -3  -2 24705.4 424.295  13
   1  -3  -2 24554.6 551.179   1
   1   3  -2 24136.0 555.455   1
   1  -3  -2 25027.0 560.845   3
   1   3  -1 996725. 3529.64   1
   1   3  -1 998920. 3074.24  10
   1  -3  -1 999999. 3475.26   1
   1   3   1 583344. 2692.99   1
  -1  -3  -1 585895. 2355.50   3
   1   3   1 582861. 2263.89  14
   1  -3   1 584726. 2650.97   1
   1  -3   2 19095.0 484.709   1
  -1  -3  -2 18886.8 476.826   3
   1   3   2 18096.7 484.752   1
   1  -3   3 16108.8 424.624  13
  -1  -3  -3 15822.3 430.476   2
   1  -3   3 16053.2 446.798   1
   1   3   3 15338.2 443.176   1
   1   3   4 4378.30 270.925  13
   1  -3   4 4485.39 264.711  13
  -1   3  -4 4616.72 331.848  10
  -1   3  -5 83861.5 1526.47  10
  -1   3  -6 51.7651 125.207  10
  -1   3  -7 583.098 188.455  10
  -1   3  -8 251.059 113.081  10
  -1  -3  -9 7502.40 560.849   4
  -1  -3  -9 6959.46 501.404   7
  -1   3  -9 6253.59 557.769  10
  -1   3  -9 6686.04 544.159   4
  -1   3  -9 6586.50 551.283   5
  -1  -3 -10 249.191 153.982   7
  -1  -3 -10 82.3571 143.725   4
  -1   3 -10 87.6973 134.877   4
  -1  -3 -11-30.9719 119.910   7
  -1  -3 -11 222.775 165.569   4
  -1  -3 -12 525.318 172.380   4
  -1  -3 -12 546.555 173.760   7
  -1  -3 -13 2864.45 276.106   4
   1  -4 -13 1252.54 176.985   7
   1  -4 -12 2986.45 296.842   4
   1  -4 -12 3492.27 336.779   7
   1  -4 -11 4035.82 401.429   7
   1  -4 -11 3674.34 376.934   4
   1  -4 -11 4444.25 409.204  16
   1  -4 -10-56.4613 128.201   4
   1  -4 -10-74.0255 132.036   7
   1  -4  -9 1220.81 226.119   4
   1   4  -9 1465.25 277.294  16
   1   4  -9 1735.51 318.638  10
   1  -4  -9 1749.55 271.680   7
   1  -4  -8 822.394 194.361   7
   1   4  -8 977.853 215.059  16
   1  -4  -8 1204.75 211.010   4
   1   4  -8 1117.44 244.258  10
   1   4  -7 19419.9 891.841  10
   1   4  -6 1888.00 275.109  10
   1  -4  -5 31456.7 842.022   3
   1   4  -5 32316.0 969.912  10
   1  -4  -4 99.4206 81.7278   3
   1   4  -4 168.820 98.0937  10
   1  -4  -3 15102.4 522.329   3
   1   4  -3 14526.9 505.438   1
   1   4  -3 15655.5 562.198  10
   1   4  -2 31624.8 714.809  10
   1  -4  -2 32304.5 719.918   3
   1   4  -2 32294.9 746.904   1
  -1  -4   1 141162. 1157.91   3
   1   4  -1 140089. 1558.03   1
   1   4  -1 142033. 1322.86  10
   1  -4  -1 141357. 1457.15   3
   1   4   0 3324.30 242.323   1
   1  -4   0 3124.13 218.869   3
  -1  -4   0 3210.89 191.969   3
   1   4   1 114691. 1092.47  14
  -1  -4  -1 111526. 1209.09   3
   1   4   1 114180. 1403.18   1
   1   4   2 20.9927 52.8742  14
  -1  -4  -2 90.2109 71.9775   3
   1   4   2 68.9221 62.0740   1
  -1  -4  -3 134.737 77.8036   3
  -1   4  -4 1348.81 199.856  10
  -1   4  -5 2936.33 312.842  10
  -1   4  -6 26245.2 1001.40  10
  -1   4  -7 2033.81 311.932  10
  -1   4  -8 5529.25 475.520   4
  -1   4  -8 6030.19 536.816  10
  -1  -4  -8 5915.18 443.950   7
  -1  -4  -8 6116.97 498.423   4
  -1  -4  -9 9051.90 578.561   7
   1   4   9 9991.96 661.604  14
  -1  -4  -9 10768.1 682.147   4
  -1   4  -9 10000.2 716.711  10
  -1  -4 -10 45208.8 1397.24   4
  -1  -4 -10 45508.0 1273.97   7
  -1  -4 -11 15150.6 709.384   7
  -1  -4 -11 15332.4 788.884   4
  -1  -4 -12 4446.83 385.634   4
  -1  -4 -12 4752.32 363.052   7
  -1  -4 -13 615.024 138.937   4
   1  -5 -13 1950.74 200.840   7
   1  -5 -12 454.494 151.950   7
   1  -5 -11 1934.70 266.862   4
   1  -5 -11 2449.10 309.418   7
   1  -5 -10-10.7577 121.388   7
   1  -5 -10 151.723 116.810   4
   1  -5  -9 217.078 132.246   4
   1  -5  -9 37.3982 108.260   7
   1  -5  -8 218.077 111.009   4
   1   5  -8 464.979 175.744  10
   1  -5  -8 292.193 124.971   7
   1   5  -7 10966.9 693.696  10
   1   5  -6 525.440 176.663  10
   1  -5  -5 38825.6 1028.35   3
   1   5  -5 38602.6 1127.29  10
   1  -5  -4 1066.47 185.903   3
   1   5  -4 1532.72 213.896  10
   1  -5  -3 15183.5 581.051   3
   1   5  -3 14352.3 582.718  10
   1   5  -2 84411.4 1279.30  10
   1  -5  -2 86715.7 1306.15   3
   1  -5  -1 78635.6 1213.65   3
  -1  -5   1 78431.0 1007.56   3
  -1  -5   0 37353.2 741.140   3
   1  -5   0 39251.7 833.299   3
  -1  -5  -1 6000.37 318.036   3
   1  -5   1 6486.58 338.776   3
   1   5   2 39374.4 775.451  14
  -1  -5  -2 40007.5 849.926   3
   1  -5   2 39687.6 830.970   3
   1   5   3 25777.4 698.287  14
  -1  -5  -3 27267.1 748.931   3
  -1   5  -4 71527.8 1503.42  10
  -1   5  -5 18481.3 819.399  10
  -1   5  -6 856.961 220.993  10
  -1   5  -7 3062.53 389.391  10
   1   5   7 3468.95 363.043  14
   1   5   8 19503.1 892.655  14
  -1  -5  -8 19301.1 904.539   4
  -1  -5  -8 19027.5 811.175   7
  -1   5  -8 18958.1 989.192  10
  -1  -5  -9 3499.38 364.817   7
  -1  -5  -9 3781.29 426.099   4
  -1  -5 -10 3461.80 361.413   7
  -1  -5 -10 2491.07 361.452   4
  -1  -5 -11 9133.37 580.459   4
  -1  -5 -11 8702.53 511.206   7
  -1  -5 -12 86.7323 84.6863   7
  -1  -5 -12 190.063 102.756   4
   1  -6 -12 431.159 125.937   7
   1  -6 -11 268.359 123.379   4
   1  -6 -11 92.4428 120.730   7
   1  -6 -10 4976.89 429.523   4
   1  -6 -10 5473.80 444.682   7
   1  -6  -9 4392.35 416.808   7
   1  -6  -9 4354.41 416.218   4
   1  -6  -8 21803.2 905.716   7
   1  -6  -8 23034.3 959.166   4
   1   6  -8 23117.0 1081.60  10
   1   6  -8 20641.5 981.338  11
   1   6  -7 20793.9 993.764  10
   1   6  -7 20683.4 974.947  11
   1  -6  -7 19635.5 846.889   7
   1   6  -6 191.245 119.216  10
   1   6  -5 1543.19 244.459  10
   1  -6  -5 1924.19 262.260   3
   1  -6  -4 61.5597 119.040   3
   1   6  -4 71.5841 92.1510  10
   1  -6  -3 31332.3 917.492   3
   1   6  -3 30698.3 915.821  10
   1  -6  -2 19888.6 707.937   3
   1  -6  -1 23196.3 733.390   3
  -1  -6   0 789.263 136.531   3
   1  -6   0 966.397 172.987   3
  -1  -6  -1 2907.16 249.629   3
   1  -6   1 2719.02 252.567   3
   1  -6   2 3928.78 300.024   3
  -1  -6  -2 3874.04 297.925   3
  -1  -6  -3 22752.8 749.865   3
   1  -6   3 21805.8 691.677   3
  -1   6  -4 1830.91 268.129  10
   1   6   4 2030.55 236.899  14
  -1   6  -5 1450.81 256.667  10
   1   6   5 2029.41 253.701  14
   1   6   6 5531.38 439.304  14
  -1   6  -6 6096.71 537.892  10
   1   6   7 2351.99 318.745  14
  -1   6  -7 2074.65 343.193  10
  -1  -6  -7 2658.39 310.244   7
  -1  -6  -8 7084.58 570.123   4
  -1  -6  -8 6747.49 493.295   7
   1   6   8 6607.40 533.305  14
  -1  -6  -9 29048.8 992.590   7
  -1  -6  -9 29944.2 1147.98   4
  -1  -6 -10 1992.71 304.340   4
  -1  -6 -10 1892.51 261.605   7
  -1  -6 -11 373.947 147.056   4
  -1  -6 -11 482.533 140.399   7
  -1  -6 -12 967.667 145.076   7
  -1  -6 -12 1312.59 185.824   4
   1  -7 -12 2389.06 205.967   7
   1  -7 -11 108.415 96.6496   7
   1  -7 -10 11612.5 609.633   7
   1  -7 -10 10297.8 568.643   4
   1  -7  -9 6750.10 509.158   4
   1  -7  -9 6508.37 498.233   7
   1   7  -8 1809.25 318.305  11
   1  -7  -8 1863.49 288.788   7
   1  -7  -8 2141.62 316.781   4
   1   7  -7 5270.20 510.987  11
   1  -7  -7 5571.41 470.881   7
   1   7  -7 6097.75 546.568  10
   1  -7  -6 1855.40 289.082   7
   1   7  -6 1789.18 284.803  10
   1   7  -6 2011.96 326.058  11
   1   7  -5 2095.26 329.821  11
   1   7  -5 1841.75 277.382  10
   1  -7  -5 1763.97 279.304   3
   1  -7  -4 204.459 127.486   3
   1  -7  -3 113.587 149.499   3
   1  -7  -2 30355.1 948.514   3
   1  -7  -1 483.458 141.548   3
  -1  -7   0-118.776 74.3442   3
   1  -7   0 95.8665 92.5838   3
   1  -7   1 8743.62 481.666   3
  -1  -7  -1 8510.87 456.496   3
  -1  -7  -2 6623.70 426.507   3
   1  -7   2 6982.09 428.511   3
  -1  -7  -3 30748.3 949.767   3
  -1   7  -3 29857.3 1050.61  10
  -1   7  -4 7575.39 565.503  10
  -1   7  -5 793.569 210.486  10
  -1   7  -5 423.581 149.285  17
  -1   7  -6 209.783 141.466  10
  -1   7  -6 92.3102 96.6377  17
  -1  -7  -7 5232.12 422.027   7
  -1  -7  -8 6596.89 469.540   7
  -1  -7  -9-163.309 136.470   7
  -1  -7  -9 242.730 167.477   4
  -1  -7 -10 6404.58 488.274   4
  -1  -7 -10 6266.68 408.863   7
  -1  -7 -11-138.295 104.870   4
  -1  -7 -11-20.6286 76.9437   7
   1  -8 -11 647.359 115.711   7
   1  -8 -10 2833.05 274.031   7
   1  -8 -10 2395.69 256.167   4
   1  -8  -9 21738.0 824.853   7
   1  -8  -9 20214.8 805.719   4
   1   8  -8 756.509 218.943  11
   1  -8  -8 847.174 205.934   4
   1  -8  -8 634.756 181.805   7
   1   8  -7 6988.14 603.984  11
   1  -8  -7 7169.08 532.208   7
   1   8  -6 384.639 176.938  11
   1  -8  -6 88.7629 119.677   7
   1   8  -5 4026.76 471.634  11
   1   8  -5 3995.38 397.289  17
   1  -8  -5 4473.59 430.093   3
   1   8  -4 2394.76 304.798  17
   1  -8  -4 1922.61 287.290   3
   1   8  -3 2092.48 289.209  17
   1  -8  -3 2024.68 282.944   3
   1  -8  -2 1490.18 241.060   3
   1  -8  -1 387.461 149.063   3
   1  -8   0 1033.09 203.104   3
   1  -8   1 257.461 104.206   3
  -1  -8  -1 201.313 96.6926   3
  -1  -8  -2 702.583 159.109   3
  -1   8  -3 694.319 165.561  17
   1   8   3 749.828 181.370  17
  -1   8  -3 594.417 173.802  10
  -1   8  -4 5876.92 494.201  17
  -1   8  -4 5430.25 502.356  10
  -1   8  -5 15343.0 876.046  10
  -1   8  -5 16229.9 826.404  17
  -1   8  -6 5926.51 506.671  17
  -1   8  -6 5408.12 519.079  11
  -1   8  -7 5709.39 477.283  17
  -1  -8  -8 990.202 254.479   4
  -1  -8  -9 29101.1 1021.61   4
  -1  -8 -10 7394.82 466.693   4
  -1  -8 -11 1011.58 148.992   4
   1  -9 -10 224.403 88.4146   7
   1  -9  -9 454.618 129.199   4
   1  -9  -9 750.616 165.152   7
   1  -9  -8 77.0328 108.276   7
   1  -9  -8-97.1595 124.843   4
   1   9  -7 12682.1 765.916  11
   1  -9  -7 11894.1 632.536   7
   1   9  -6 863.389 236.042  11
   1  -9  -6 671.192 184.623   7
   1   9  -5 2109.12 348.806  11
   1   9  -5 1683.69 283.725  17
   1   9  -4 2048.36 311.871  17
   1  -9  -3 360.089 151.135   3
   1   9  -3 236.306 144.251  17
  -1   9   3 587.313 185.691  17
   1  -9  -2 44411.4 1297.28   3
  -1   9   2 45515.7 1312.93  17
   1   9  -2 47129.1 1398.68  17
   1  -9  -1 7628.25 537.497   3
   1   9  -1 8329.91 600.704  17
  -1   9   1 7807.06 566.658  17
   1  -9   0 1443.33 236.846   3
   1   9   0 1121.31 236.553  17
  -1   9   0 1164.83 257.627  17
   1   9   1-78.2685 113.720  17
  -1   9  -1 81.6930 144.160  17
   1   9   2-44.8924 95.5218  17
  -1   9  -2 57.0504 104.387  17
  -1   9  -3 1894.46 302.226  17
  -1   9  -4 2074.34 317.965  17
  -1   9  -5 265.908 124.051  17
  -1   9  -6 1666.20 308.782  11
  -1   9  -6 1755.63 288.025  17
  -1   9  -7 901.145 224.709  11
  -1   9  -7 937.178 199.131  17
  -1  -9  -8 7797.83 544.330   4
  -1  -9  -9 279.442 137.604   4
  -1  -9 -10 373.953 108.415   4
   1 -10  -8 3079.25 279.062   4
   1 -10  -8 3095.30 268.895   7
   1  10  -8 3636.90 337.998  11
   1  10  -7 10266.9 632.093  11
   1 -10  -7 10799.2 538.971   7
   1  10  -6 258.916 207.537  11
   1 -10  -6 47.2386 116.160   7
   1  10  -5 189.859 123.434  17
   1 -10  -5 204.157 133.671   7
   1  10  -5-165.830 161.082  11
   1  10  -4 4705.38 512.632  11
   1  10  -4 5051.04 465.725  17
  -1  10   3 352.936 151.083  17
   1  10  -3 525.104 201.615  17
   1  10  -2 890.513 249.535  17
  -1  10   2 394.636 164.704  17
  -1  10   1 4561.81 443.723  17
   1  10  -1 4449.32 447.629  17
  -1  10   0 2745.64 357.704  17
   1  10   0 2684.92 364.559  17
   1  10   1-55.8378 152.298  17
  -1  10  -1 178.312 161.341  17
  -1  10  -2 1522.12 285.286  17
  -1  10  -3 59.5688 140.423  17
  -1  10  -4 727.076 216.637  17
  -1  10  -5 1260.28 246.071  17
  -1  10  -5 1264.42 248.971  11
  -1  10  -6 437.874 148.578  11
  -1  10  -6 500.517 166.784  17
  -1  10  -7-50.3259 110.233  17
  -1  10  -7 62.2219 96.8720  11
  -1 -10  -8 173.743 102.361   4
  -1 -10  -9 116.728 67.6243   4
   1 -11  -7 3236.54 243.391   7
   1 -11  -7 3444.29 270.882   4
   1  11  -7 3716.10 329.204  11
   1 -11  -6 3382.80 277.817   7
   1  11  -6 4222.49 395.103  11
   1  11  -5 4922.22 391.415  17
   1  11  -5 5582.25 496.100  11
   1  11  -4 133.939 119.821  17
   1  11  -4-117.407 198.019  11
   1 -11  -4-37.1942 117.781   7
   1  11  -3-13.4703 122.332  17
   1  11  -3-55.9391 184.978  11
   1  11  -2 2220.37 327.141  17
  -1  11   2 2594.59 319.251  17
  -1  11   1 3056.02 353.971  17
   1  11  -1 2322.46 324.030  17
   1  11   0 2261.21 321.864  17
  -1  11   0 2470.52 320.913  17
  -1  11  -1-96.1030 122.955  17
  -1  11  -2 288.217 158.301  17
  -1  11  -3 3101.37 367.035  17
  -1  11  -4 1439.21 279.930  11
  -1  11  -4 578.810 195.152  17
  -1  11  -5 39.5913 120.850  11
  -1  11  -5 199.314 121.248  17
  -1  11  -6 687.394 165.866  11
  -1  11  -6 678.985 161.437  17
  -1  11  -7 183.343 85.6676  17
  -1 -11  -7-13.6230 104.721   4
   1  12  -6 4929.79 337.821  11
   1  12  -5 790.696 179.489  11
   1  12  -4 1169.63 182.104  17
   1 -12  -4 709.058 125.163   7
   1  12  -3 373.535 162.414  11
   1 -12  -3 359.777 115.467   7
   1  12  -3 652.783 168.832  17
   1  12  -2 812.659 190.815  17
   1  12  -2 1339.22 260.182  11
   1  12  -2 1344.06 188.357   8
   1  12  -1-41.5423 116.323  11
  -1  12   0 54.3424 96.5374  17
  -1  12  -1 1411.70 229.930  17
  -1  12  -2 1140.55 220.188  17
  -1  12  -3 65.5984 113.458  17
  -1  12  -3 395.407 155.264  11
  -1  12  -4 50.5946 100.614  17
  -1  12  -4 122.450 115.280  11
  -1  12  -5-193.878 95.3490  11
  -1  12  -5-65.3859 91.8000  17
  -1 -12  -6-31.9267 77.0474   4
   1  13  -2 481.989 117.765  11
   1  13  -1 16.7081 68.8411  11
   1  13   0 275.583 89.5295   8
   1  13   0 494.009 125.073  11
   1  13   1 143.695 72.7566   8
  -1  13  -1 228.086 104.104  11
  -1  13  -2 110.040 87.9086  11
   2   0 -13-26.6991 117.102  16
   2   0 -12-6.20457 154.023  16
   2   0 -11 7.22511 123.923   7
   2   0 -11 47.0955 130.067  16
   2   0 -10 2459.70 312.789   7
   2   0 -10 2854.04 378.241  16
   2   0  -9-414.402 143.185   7
   2   0  -8 26246.0 913.435  12
   2   0  -7 114.467 101.837  12
   2   0  -6 20329.3 695.001  12
   2   0  -5 26.5043 73.0501  12
   2   0  -5-46.8910 85.7082  10
   2   0  -4 1282.45 150.251  12
   2   0  -4 1270.66 99.8498   2
   2   0  -4 1287.29 159.604  10
   2   0  -3 19.7884 32.4261   2
   2   0  -3-30.5756 45.2073  12
   2   0  -2 2768.33 145.709   2
   2   0  -1 10.4485 37.8533   2
   2   0   0 55469.5 621.174   2
   2   0   1-13.2597 36.0520   2
   2   0   2 83873.0 873.820  14
   2   0   2 82744.8 758.776   2
   2   0   3 6.50607 31.6005   2
   2   0   3-27.5330 50.7234  14
   2   0   4 95441.8 1172.17  14
  -2   0  -4 93540.1 1173.08  10
   2   0   5-2.76029 81.3510  14
  -2   0  -5 54.0269 55.8532  10
  -2   0  -6 48451.5 1060.22  10
   2   0   6 49727.7 1036.79  14
   2   0   7 53.8730 91.4861  14
   2   0   8 7281.05 479.074  14
  -2   0  -9 256.034 169.579  16
  -2   0  -9-21.2310 111.430   5
  -2   0  -9-64.7184 117.364   7
   2   0   9-102.624 130.730  14
  -2   0  -9-78.7398 145.276   4
  -2   0 -10 34.4033 148.122   4
  -2   0 -10-19.7345 141.649   5
  -2   0 -11 78.1128 132.551   5
  -2   0 -11-122.777 162.970   4
  -2   0 -12 7787.17 529.030   5
  -2   0 -12 7851.07 546.855   4
  -2   0 -13 47.6740 96.6709   4
   2  -1 -13 253.001 129.938  16
   2   1 -12 10724.4 691.686  16
   2  -1 -12 10988.4 607.255   7
   2  -1 -12 11266.0 696.338  16
   2  -1 -11 11930.6 677.257   7
   2  -1 -11 12171.8 767.455  16
   2   1 -11 13836.5 814.445  16
   2  -1 -10-95.8613 133.337   7
   2   1 -10 71.1793 129.965  16
   2   1 -10 204.805 149.136   7
   2   1  -9 16849.8 760.437   7
   2   1  -9 16765.3 854.341  16
   2  -1  -9 17786.4 787.237   7
   2   1  -8 441.266 147.161  12
   2   1  -8 250.092 103.645  10
   2  -1  -7 23472.0 816.536  12
   2   1  -7 23721.8 905.391  10
   2   1  -7 21623.0 764.464  12
   2  -1  -6 16566.9 636.481  12
   2   1  -6 16800.8 625.797  12
   2   1  -6 16916.0 696.712  10
   2   1  -5 62549.4 1225.08  10
   2  -1  -5 63675.8 1122.16  12
   2   1  -5 63343.1 1096.12  12
   2  -1  -4 121.467 44.0472   3
   2   1  -4 254.599 84.6313  12
   2   1  -4 114.043 77.7636  10
   2  -1  -4 249.696 48.3595   2
   2   1  -3 124589. 1246.85  12
   2   1  -3 126040. 1276.70  13
   2  -1  -3 126135. 1270.14  12
   2   1  -3 121558. 1354.33  10
   2   1  -3 121557. 1061.15   2
   2  -1  -3 125206. 1271.45  13
   2  -1  -3 123867. 1002.00   3
   2   1  -2 171.050 64.1892  10
   2  -1  -2 134.635 59.9734  12
  -2  -1   2 112.709 42.8244   2
   2   1  -2 179.447 53.2442   2
   2   1  -1 58410.6 701.435   2
   2   1   0 104508. 931.740   2
  -2  -1  -1 31030.8 497.646   2
   2   1   1 29726.5 496.309   2
   2  -1   2 19503.5 392.537  14
  -2  -1  -2 19897.2 399.047   2
   2   1   2 18690.0 411.689   2
   2   1   3 15100.8 444.720  14
   2  -1   3 16103.7 398.956  14
   2   1   4 3227.88 232.490  14
   2  -1   4 3311.80 209.851  14
  -2   1  -5 24253.1 730.579  10
   2  -1   5 25745.1 643.077  14
   2  -1   6 364.186 108.744  14
   2   1   6 502.649 134.074  14
  -2   1  -6 361.482 122.849  10
   2  -1   7 106.899 84.8139  14
  -2   1  -7 139.762 102.999  10
   2   1   7 85.7257 106.873  14
   2   1   8 2512.09 307.894  14
  -2   1  -8 2014.49 275.405  10
  -2  -1  -9 28206.0 995.850   7
  -2   1  -9 28561.3 1108.31   5
  -2  -1  -9 28147.1 1076.67   4
   2   1   9 27849.2 1031.95  14
  -2  -1  -9 28207.3 1035.88  16
  -2   1  -9 28731.4 1088.90   4
  -2  -1 -10 16066.5 772.730   7
  -2  -1 -10 15910.1 840.996   4
  -2   1 -10 16437.3 848.830   4
  -2   1 -10 17268.0 882.373   5
  -2  -1 -10 15206.6 813.456   5
  -2  -1 -11 4570.74 455.169   4
  -2   1 -11 4136.08 432.116   4
  -2   1 -11 4314.91 443.760   5
  -2  -1 -11 4311.86 431.226   5
  -2   1 -12 175.062 137.555   4
  -2  -1 -12 123.503 133.149   4
  -2  -1 -12 329.163 133.502   5
  -2  -1 -13 3391.91 314.739   4
   2  -2 -13 1979.53 260.212  16
   2  -2 -12 139.136 132.520   7
   2  -2 -12 229.651 147.340  16
   2   2 -12 371.108 166.541  16
   2  -2 -11 1621.13 264.835   7
   2   2 -11 1251.36 264.938  16
   2  -2 -11 1662.94 299.847  16
   2   2 -10 75.6177 129.381  16
   2  -2 -10 26.8699 128.304   7
   2   2  -9 599.613 192.992  10
   2  -2  -9 672.241 170.397   7
   2   2  -9 586.550 173.965  16
   2   2  -8 9591.73 644.623  10
   2   2  -7 108.417 78.1337  12
   2   2  -7 502.116 179.325  10
   2  -2  -6 47050.2 1098.94  12
   2   2  -6 48080.1 1046.72  12
   2   2  -6 47398.9 1199.45  10
   2   2  -5 7388.75 430.147  10
   2  -2  -5 7616.30 405.515  12
   2  -2  -5 7710.73 341.983   3
   2   2  -5 6839.76 363.394  12
   2   2  -4 2744.00 180.544   1
   2  -2  -4 2552.82 188.321   3
   2   2  -4 2760.99 219.776  12
   2   2  -4 2694.93 239.838  10
  -2  -2   4 2496.21 156.856   2
   2  -2  -4 2479.19 215.132  12
   2  -2  -3 12210.2 415.043  12
   2   2  -3 12059.4 411.527  12
   2  -2  -3 12394.4 381.077   3
   2  -2  -3 12860.6 417.815  13
   2   2  -3 12534.2 410.515  13
   2   2  -3 12640.2 449.175  10
  -2  -2   3 12737.8 362.536   2
   2  -2  -2 16985.4 431.619  12
  -2  -2   2 17017.9 418.600   2
   2   2  -2 16657.4 451.617  10
   2  -2  -2 17098.2 422.296   3
   2   2  -2 18188.3 418.354  14
   2  -2  -1 31928.4 505.195  12
   2   2  -1 33199.0 532.593  14
  -2  -2   1 32377.9 577.271   2
   2   2   0 629812. 2351.97  14
   2   2   1 67007.3 826.524  14
  -2  -2  -1 66878.0 829.638   2
   2   2   2 214808. 1644.53  14
  -2  -2  -2 219423. 1488.28   2
   2   2   3 942.331 129.928  14
   2  -2   3 978.157 92.7039  14
  -2  -2  -3 968.350 103.381   2
   2   2   4 6899.91 356.157  14
  -2   2  -5 14657.9 615.712  10
   2   2   5 16260.5 597.381  14
   2   2   6 19372.1 713.676  14
  -2   2  -6 20051.1 780.118  10
  -2   2  -7 15491.0 741.920  10
   2   2   7 16094.9 708.875  14
   2   2   8 33450.3 1100.70  14
  -2   2  -8 31862.1 1132.47  10
   2   2   9-101.919 187.020  14
  -2   2  -9 74.8168 145.993   4
  -2   2  -9 367.361 157.527  10
  -2  -2  -9 120.521 129.725   7
  -2   2  -9 163.111 150.258   5
  -2  -2  -9 63.6748 116.187   4
  -2   2 -10 5154.66 481.402   4
  -2   2 -10 5197.55 502.282   5
  -2  -2 -10 5437.87 455.508   7
  -2  -2 -10 5733.68 493.591   5
  -2  -2 -10 5592.09 508.071   4
  -2  -2 -11-192.942 127.906   5
  -2   2 -11 200.463 155.627   4
  -2  -2 -12 771.962 180.221   4
  -2   2 -12 533.794 167.840   4
  -2  -2 -13 1464.83 209.607   4
   2  -3 -13 3256.97 287.474   7
   2  -3 -13 2687.69 274.756  16
   2  -3 -12 10.9596 104.926  16
   2  -3 -12 204.652 148.910   7
   2  -3 -11 128.624 129.148   7
   2   3 -11 409.734 182.591  16
   2  -3 -11 55.5689 135.069  16
   2   3 -10 565.091 191.952  16
   2  -3 -10 542.587 170.925   7
   2   3  -9 25265.6 1121.29  10
   2  -3  -9 25403.2 971.928   7
   2   3  -9 24803.4 1044.60  16
   2   3  -8 10350.1 687.862  10
   2   3  -7 138270. 2297.44  10
   2   3  -6 43398.4 1185.70  10
   2   3  -6 43045.2 988.419  12
   2   3  -5 61.0766 83.0236  12
   2   3  -5 27.3666 80.9293  10
   2  -3  -5 92.3308 84.7849   3
   2   3  -4 680.319 143.993  10
   2   3  -4 917.306 129.044  12
   2  -3  -4 949.651 141.608   3
   2  -3  -3 11699.1 396.333  13
   2   3  -3 12790.2 476.136  10
   2   3  -3 11950.5 431.107   1
   2  -3  -3 12520.1 439.185   3
  -2  -3   3 12743.8 415.705   2
   2   3  -3 12258.5 409.092  13
   2  -3  -2 22782.1 482.331  13
  -2  -3   2 22628.1 553.365   2
   2   3  -2 22966.6 591.688   1
   2   3  -2 22388.7 554.743  10
   2  -3  -2 23125.1 567.909   3
   2   3  -2 23609.1 477.488  14
   2   3  -1 70523.4 805.019  14
   2   3  -1 69645.1 799.976  10
   2   3  -1 69708.4 1023.05   1
   2  -3  -1 67705.4 949.310   3
   2   3   0 18964.2 434.703  14
  -2  -3   0 18457.0 499.254   2
   2   3   0 17751.4 520.877   1
   2   3   1 205424. 1575.90  14
   2   3   1 206134. 1773.43   1
   2   3   2 12299.6 416.023  14
   2   3   2 12275.6 437.887   1
  -2  -3  -2 12379.7 408.225   2
  -2  -3  -3 1768.78 158.137   2
   2   3   3 1908.18 176.250   1
   2   3   4 69470.5 1181.31  14
   2   3   5 13438.7 575.406  14
  -2   3  -5 14086.7 646.392  10
   2   3   6 3432.41 324.171  14
  -2   3  -6 2743.33 335.018  10
   2   3   7 3863.36 374.567  14
  -2   3  -7 3648.31 394.828  10
   2   3   8 46914.0 1350.51  14
  -2   3  -8 47178.2 1453.32  10
  -2   3  -8 48363.7 1382.83   4
  -2   3  -8 49008.2 1428.91   5
  -2  -3  -8 46815.0 1362.27   4
  -2   3  -9 46021.7 1399.01   4
  -2  -3  -9 42654.3 1350.15   4
  -2  -3  -9 43148.9 1217.72   7
   2   3   9 42947.2 1365.74  14
  -2   3  -9 41834.7 1412.66  10
  -2   3  -9 43962.3 1426.19   5
  -2  -3 -10-5.95919 118.855   7
  -2  -3 -10 112.309 140.946   4
  -2   3 -10 87.5641 134.262   4
  -2  -3 -11 1509.74 227.218   7
  -2  -3 -11 1907.67 314.128   4
  -2  -3 -12 1670.58 261.040   4
  -2  -3 -13 24.1721 89.1121   4
   2  -4 -13 86.9534 78.3249   7
   2  -4 -12 1033.61 197.730  16
   2  -4 -12 1082.76 203.371   7
   2  -4 -11 1703.47 266.944   7
   2  -4 -11 1547.74 261.404  16
   2  -4 -10 1780.49 277.762   7
   2  -4  -9 33698.3 1136.05   7
   2   4  -9 34459.8 1319.32  10
   2   4  -9 35338.3 1230.30  16
   2  -4  -8 227.146 135.223   7
   2   4  -8-28.2095 127.050  10
   2  -4  -8-248.442 187.682  15
   2   4  -7 2968.36 368.115  10
   2   4  -6 8004.11 534.118  10
   2  -4  -6 7595.11 441.063   3
   2   4  -5 112250. 1546.13  12
   2  -4  -5 111649. 1592.93   3
   2   4  -5 113594. 1829.54  10
   2   4  -4 40698.5 874.296  12
   2   4  -4 41988.5 1014.99  10
   2  -4  -4 41013.2 926.282   3
   2  -4  -3 37121.8 849.149   3
   2   4  -3 37835.9 872.611  10
   2   4  -2 109881. 1287.14  10
   2  -4  -2 107377. 1370.52   3
   2  -4  -1 5968.36 322.828   3
   2   4  -1 6405.03 252.974  14
   2   4   0 4328.63 222.064  14
  -2  -4   0 4580.83 221.644   3
   2   4   1 128195. 1308.98  14
   2   4   2 32080.5 714.960  14
   2   4   3 45654.6 932.528  14
   2   4   4 17955.7 640.348  14
  -2   4  -5 9328.24 571.889  10
   2   4   5 8652.39 483.679  14
   2   4   6 6314.30 454.653  14
  -2   4  -6 6050.99 504.141  10
   2   4   7 32929.0 1098.04  14
  -2   4  -7 31891.9 1208.30  10
   2   4   8 2092.40 309.841  14
  -2   4  -8 2062.70 330.346   4
  -2   4  -8 2402.71 353.154  10
  -2  -4  -8 1753.03 285.696   4
  -2  -4  -9 7529.98 502.896   7
  -2  -4  -9 7643.69 591.446   4
  -2   4  -9 6153.65 575.548  10
  -2  -4 -10 952.081 200.807   7
  -2  -4 -10 514.155 183.998   4
  -2  -4 -11 3002.44 300.685   7
  -2  -4 -11 3845.53 403.856   4
  -2  -4 -12 538.597 159.643   4
  -2  -4 -13 454.394 112.326   4
   2  -5 -13 616.072 111.027   7
   2  -5 -12 2983.25 288.293   7
   2  -5 -11 837.017 213.983   7
   2  -5 -10 8053.85 563.597   7
   2  -5  -9 16424.2 802.390   7
   2   5  -8 1996.70 317.044  11
   2  -5  -8 1215.47 250.865   7
   2   5  -8 1426.92 286.878  10
   2  -5  -8 1344.88 270.902  15
   2  -5  -7 16302.1 757.219   7
   2   5  -7 16231.8 852.001  11
   2   5  -7 16112.6 842.937  10
   2  -5  -6 4495.26 377.119   3
   2   5  -6 5441.62 463.313  10
   2   5  -5 3163.01 326.254  10
   2  -5  -5 3538.98 326.944   3
   2   5  -4 379.083 122.554  10
   2  -5  -4 497.068 136.108   3
   2  -5  -3 7585.02 438.182   3
   2   5  -3 8157.36 428.271  10
   2  -5  -2 36021.3 901.957   3
   2  -5  -1 17556.3 609.196   3
   2  -5   0 33316.9 827.541   3
  -2  -5   0 32953.2 660.986   3
   2  -5   1 83.8551 83.9561   3
   2   5   1 133.882 68.7158  14
  -2  -5  -1 20.7337 55.1934   3
   2   5   2 9606.11 415.771  14
   2   5   3 4291.50 307.632  14
   2   5   4 30563.2 880.444  14
   2   5   5 38903.9 1071.57  14
  -2   5  -5 39964.1 1263.27  10
   2   5   6 45530.5 1248.31  14
  -2   5  -6 48485.2 1462.81  10
  -2   5  -7 378.607 150.910  17
   2   5   7 188.769 128.222  14
  -2   5  -7 91.1956 132.606  10
   2   5   8 27526.9 1076.06  14
  -2  -5  -8 26456.4 1085.04   4
  -2   5  -8 25763.8 1169.98  10
  -2  -5  -9 35847.9 1251.14   4
  -2  -5 -10 37124.0 1055.25   7
  -2  -5 -10 40234.3 1310.71   4
  -2  -5 -11 941.095 220.654   4
  -2  -5 -12 1132.41 195.963   4
   2  -6 -12 1237.66 182.332   7
   2  -6 -11 279.024 142.794   7
   2  -6 -10 123.937 137.442   7
   2  -6  -9 414.461 180.611   7
   2  -6  -8 5852.03 490.807   7
   2   6  -8 5613.30 544.598  11
   2  -6  -7 14657.3 745.176   7
   2   6  -7 14927.9 856.756  11
   2   6  -7 15083.8 839.246  10
   2   6  -6 1082.42 231.165  10
   2  -6  -6 1216.51 239.444   7
   2   6  -6 625.996 191.802  11
   2  -6  -6 831.079 196.988   3
   2   6  -5 428.917 134.757  10
   2  -6  -5 372.141 155.381   3
   2  -6  -4 1996.36 265.335   3
   2  -6  -3 16648.0 700.517   3
   2  -6  -2 46814.9 1134.04   3
   2  -6  -1 488453. 3572.35   3
   2  -6   0 216887. 2314.18   3
   2  -6   1 48134.2 1089.14   3
   2  -6   2 6070.41 390.029   3
   2  -6   3 3286.66 294.879   3
   2   6   3 2988.04 267.107  14
   2   6   4 6181.28 416.422  14
  -2   6  -5 26.3371 117.071  10
   2   6   5 67.4589 112.394  14
   2   6   6 9838.25 596.407  14
  -2   6  -6 9344.82 608.711  17
  -2   6  -6 10327.9 710.752  10
   2   6   7 5357.61 467.946  14
  -2   6  -7 5687.96 563.848  10
  -2   6  -7 5390.37 464.989  17
  -2  -6  -8 9787.45 667.314   4
  -2  -6  -9 365.218 185.404   4
  -2  -6 -10 2709.67 357.382   4
  -2  -6 -11 3036.22 318.333   4
  -2  -6 -12 398.004 117.537   4
   2  -7 -12 1027.48 137.253   7
   2  -7 -11 336.641 118.496   7
   2  -7 -10 297.583 135.018   7
   2  -7  -9 5786.93 471.858   7
   2   7  -8 573.014 183.391  11
   2  -7  -8 653.813 209.771   7
   2   7  -7-42.7413 127.618  11
   2  -7  -7 78.1598 159.433   7
   2  -7  -6 7519.57 543.282   7
   2   7  -6 7055.41 598.718  11
   2  -7  -6 8652.56 588.638   3
   2  -7  -5 1526.10 252.235   3
   2   7  -5 1395.31 271.618  11
   2  -7  -4 9314.24 578.704   3
   2  -7  -3 13055.1 668.412   3
   2  -7  -2 41336.8 1159.41   3
   2  -7  -1 1049.59 210.187   3
   2  -7   0 1870.32 262.494   3
   2  -7   1 29904.1 941.231   3
   2  -7   2 695.724 162.871   3
   2  -7   3-47.8209 108.156   3
   2  -7   4-143.365 91.3277   3
  -2   7  -4 47.8447 102.894  10
  -2   7  -5 25068.3 1125.92  10
  -2   7  -5 26539.9 1038.78  17
  -2   7  -6-16.7612 100.400  17
  -2   7  -6 83.7991 128.569  10
  -2   7  -7 735.812 179.587  17
  -2  -7  -8 295.790 175.367   4
  -2   7  -8 516.600 149.316  17
  -2  -7  -9 369.586 196.992   4
  -2  -7 -10 7883.31 529.621   4
  -2  -7 -11 2123.21 244.219   4
   2  -8 -11-7.37078 68.6083   7
   2  -8 -10 377.478 132.139   7
   2  -8  -9 94.4699 135.624   7
   2  -8  -8 415.568 170.281   7
   2   8  -8 269.694 179.833  11
   2  -8  -7 10750.6 655.984   7
   2   8  -7 10956.2 758.143  11
   2   8  -6 26392.4 1176.32  11
   2  -8  -6 26592.3 1021.34   7
   2  -8  -5 181.657 111.995   3
   2   8  -5-372.883 183.115  11
   2  -8  -4 894.945 229.090   3
   2   8  -4 946.943 254.594  11
   2   8  -4 667.410 187.853  17
   2  -8  -3-114.164 139.116   3
   2   8  -3 379.514 142.942  17
   2   8  -2 23911.7 949.076  17
   2  -8  -2 21674.6 901.445   3
   2  -8  -1 47280.7 1291.29   3
   2  -8   0 5212.71 438.671   3
   2  -8   1 1616.09 243.611   3
   2   8   1 1376.71 241.224  17
   2  -8   2 3005.55 327.704   3
  -2   8  -2 2782.41 340.215  17
   2   8   2 3403.95 367.731  17
  -2   8  -3 15454.4 842.732  10
   2  -8   3 15166.9 708.815   3
  -2   8  -3 16446.7 818.855  17
  -2   8  -4 9228.26 630.289  17
  -2   8  -4 9556.45 696.141  10
  -2   8  -5 2099.90 350.574  10
  -2   8  -5 1708.52 291.765  17
  -2   8  -6 1087.70 240.982  17
  -2   8  -7 128.119 152.061  17
  -2  -8  -8 261.084 179.281   4
  -2   8  -8 195.474 140.814  17
  -2  -8  -9 1849.69 287.050   4
  -2  -8 -10 44.1523 104.485   4
  -2  -8 -11 1550.07 173.726   4
   2  -9 -10 3012.66 239.123   7
   2  -9  -9 1300.67 203.581   7
   2   9  -8 16991.0 818.827  11
   2  -9  -8 17444.5 727.949   7
   2   9  -7 1869.30 331.024  11
   2  -9  -7 1953.64 283.251   7
   2   9  -6 6270.45 574.954  11
   2  -9  -6 7045.19 527.462   7
   2   9  -5 5656.40 567.107  11
   2   9  -4 429.033 188.156  11
   2   9  -4 912.203 223.025  17
   2   9  -3 2335.00 346.147  17
   2  -9  -3 2332.64 315.901   3
   2   9  -2 4364.05 438.893  17
   2  -9  -2 3856.90 406.844   3
  -2   9   2 3887.83 390.104  17
  -2   9   1 826.266 203.029  17
   2  -9  -1 623.139 163.954   3
   2   9  -1 604.828 175.644  17
   2  -9   0 1328.95 242.102   3
   2   9   0 1398.61 257.396  17
  -2   9   0 1725.94 280.365  17
   2  -9   1 3783.88 380.590   3
  -2   9  -1 3702.30 407.561  17
   2   9   1 4340.79 437.708  17
  -2   9  -2 72.5530 132.888  17
  -2   9  -3 3186.94 390.230  17
  -2   9  -4 5363.50 493.146  17
  -2   9  -5 576.689 209.470  17
  -2   9  -6 1370.04 260.187  17
  -2   9  -7 486.761 153.850  17
  -2  -9  -8 794.806 205.044   4
  -2   9  -8 823.366 165.123  17
  -2  -9  -9 3906.68 335.438   4
  -2  -9 -10 1879.70 199.829   4
   2 -10  -9 209.460 86.2817   7
   2 -10  -8 6054.06 374.461   7
   2 -10  -7 4160.01 349.349   7
   2  10  -7 4013.67 411.358  11
   2  10  -6 334.792 171.952  11
   2 -10  -6 564.595 180.298   7
   2  10  -5 2836.99 392.487  11
   2 -10  -5 2246.25 299.673   7
   2  10  -4 3594.26 379.033  17
   2  10  -4 3598.09 436.529  11
   2  10  -3 1526.97 267.250  17
   2  10  -3 1341.54 300.510  11
  -2  10   2 4329.85 404.772  17
   2  10  -2 3564.84 396.477  17
   2  10  -1-173.423 192.375  17
  -2  10   1-18.9060 121.900  17
   2  10   0 519.881 177.706  17
  -2  10   0 331.258 162.788  17
  -2  10  -1 68.0098 114.922  17
  -2  10  -2 692.988 206.785  17
  -2  10  -3 2233.41 329.054  17
  -2  10  -4-88.4581 143.251  17
  -2  10  -5-158.800 125.874  11
  -2  10  -5 12.7435 125.667  17
  -2  10  -6-9.24064 113.647  17
  -2  10  -7 81.7689 96.8891  17
  -2  10  -8 87.8081 78.8025  17
  -2 -10  -8 22.5874 84.0101   4
   2 -11  -7 5114.19 310.357   7
   2  11  -7 4990.09 377.156  11
   2 -11  -6 2254.77 241.348   7
   2  11  -6 2013.33 279.102  11
   2  11  -5 66.4923 138.960  11
   2 -11  -5 39.5860 97.4645   7
   2  11  -4 1144.92 245.903  11
   2 -11  -4 1253.24 216.157   7
   2  11  -4 1178.43 220.798  17
   2  11  -3 122.928 161.252  11
   2  11  -3 29.5552 106.421  17
   2  11  -2 1031.13 254.566  11
   2  11  -2 879.881 206.684  17
  -2  11   2 883.302 188.855  17
   2  11  -1 57.2602 124.360  11
  -2  11   1 142.551 117.343  17
  -2  11   0 952.735 215.008  17
  -2  11  -1-82.0376 121.867  17
  -2  11  -2 1021.66 220.937  17
  -2  11  -3 76.2038 132.379  17
  -2  11  -4-23.3864 150.997  17
  -2  11  -5 1370.43 230.203  11
  -2  11  -5 1078.35 204.844  17
  -2  11  -6 4.32090 82.8004  17
  -2  11  -7 286.754 88.1388  17
  -2 -11  -7 441.977 120.555   4
   2  12  -5-60.3495 100.226  11
   2 -12  -5 54.8804 54.1700   7
   2  12  -4 1371.91 224.089  11
   2 -12  -4 1013.33 156.611   7
   2  12  -3 1348.73 227.312  11
   2 -12  -3 1009.51 167.301   7
   2  12  -2 243.804 92.9502   8
   2  12  -2 178.173 111.597  11
   2  12  -1 627.752 140.752   8
   2  12  -1 682.731 182.186  11
  -2  12   1 537.675 148.825  17
   2  12   0 216.867 121.829  11
  -2  12   0 308.274 127.034  17
  -2  12  -1-225.606 135.251  17
  -2  12  -2 133.875 109.103  17
  -2  12  -3 119.260 104.768  17
  -2  12  -4 463.170 130.040  17
   2  12   4 507.721 127.727   8
  -2  12  -4 330.169 121.558  11
  -2  12  -5 309.012 102.754  17
   2  13   0-245.376 87.3085   8
   2  13   1 440.510 102.266   8
   3   0 -13-57.7943 111.579  16
   3   0 -12 1085.24 260.751  16
   3   0 -11-272.434 127.712   7
   3   0 -11-76.8672 146.013  16
   3   0 -10 1916.21 273.862   7
   3   0  -9-257.867 120.615   7
   3   0  -9-294.632 142.428   9
   3   0  -8 115831. 2025.58  12
   3   0  -7 49.3474 92.9158  12
   3   0  -6 1277.66 203.053  12
   3   0  -5 16.5453 73.0401  12
   3   0  -4 71305.7 1161.70  12
   3   0  -4 65793.2 900.936   2
   3   0  -3-49.6534 50.1149   2
   3   0  -3-38.4159 72.0768  12
   3   0  -2 104597. 1165.93  12
   3   0  -2 102036. 1091.91   2
   3   0  -1 222.156 67.9062  14
   3   0  -1 19.7705 43.5392   2
   3   0   0 6133.30 263.049  14
   3   0   0 5810.60 254.943   2
   3   0   1 21.5350 37.7473   2
   3   0   1 6.44177 51.3469  14
   3   0   2 5007.55 241.643   2
   3   0   2 5732.10 271.306  14
   3   0   3 11.7911 67.0349  14
   3   0   3-175.905 60.0606   2
   3   0   4 43010.8 865.276  14
   3   0   5 10.6432 75.8622  14
   3   0   6 15471.7 616.149  14
   3   0   7 33.4896 78.1368  14
   3   0   8 275288. 2973.64  14
  -3   0  -9-169.201 201.533   4
  -3   0  -9 121.975 152.060   5
  -3   0 -10 453.395 178.535   5
  -3   0 -10 508.583 178.786   4
  -3   0 -11-143.939 135.426   5
  -3   0 -11-15.6862 136.448   4
  -3   0 -12 140.043 116.253   4
  -3   0 -12 190.217 130.643   5
  -3   0 -13-45.2294 80.8662   4
   3   1 -13 70.7023 103.378  16
   3  -1 -13 63.8276 104.583  16
   3  -1 -12 2095.11 331.313  16
   3  -1 -12 2331.78 281.536   7
   3   1 -12 2162.96 311.842  16
   3  -1 -11 758.930 235.288  16
   3  -1 -11 895.508 172.680   7
   3   1 -11 430.048 184.672  16
   3  -1 -10 13915.3 714.056   7
   3   1 -10 12182.7 772.369  16
   3   1 -10 12243.8 656.835   7
   3  -1  -9 9549.42 572.968   7
   3   1  -9 9763.63 620.349  12
   3  -1  -8 15341.6 750.106  12
   3   1  -8 14786.6 722.977  12
   3  -1  -7 1649.64 243.367  12
   3   1  -7 1660.70 243.592  12
   3   1  -6 457.757 139.749  12
   3  -1  -6 471.983 134.152  12
   3   1  -5 5581.67 359.477  12
   3  -1  -5 5190.23 357.157  12
   3   1  -4 532.038 92.7932   2
   3  -1  -4 483.074 114.012  12
   3   1  -4 328.813 92.3103  12
   3  -1  -4 382.725 75.8056   2
   3  -1  -3 221184. 1620.47   2
   3  -1  -3 221986. 1422.14   3
   3   1  -3 220617. 1905.11  12
   3  -1  -3 223450. 1875.98  12
   3   1  -2 872.868 115.784   2
   3  -1  -2 927.068 120.582  12
   3  -1  -2 845.755 91.9978   3
   3   1  -2 929.909 123.772  14
   3   1  -1 78463.2 992.568  14
   3  -1  -1 80038.4 978.833  14
   3   1  -1 80399.9 997.582   2
   3  -1  -1 79691.3 910.572  12
   3  -1   0 470.879 70.9902  12
   3   1   0 458.559 84.4124  14
   3   1   0 466.405 88.2683   2
   3  -1   0 446.557 83.5570  14
   3  -1   1 56960.3 773.604  14
   3   1   1 58033.0 844.188  14
   3   1   1 55329.1 830.702   2
   3  -1   2 7676.02 298.002  14
   3   1   2 7694.28 329.919  14
   3   1   2 7338.68 306.893   2
   3  -1   3 163888. 1482.51  14
   3   1   3 167057. 1641.00  14
   3   1   3 167285. 1469.22   2
   3  -1   3 163936. 1356.94   2
   3   1   4 28483.1 740.912  14
   3  -1   4 28721.2 677.930  14
   3  -1   5 720.466 129.156  14
  -3   1  -5 663.423 143.626  10
   3   1   5 791.223 159.424  14
  -3   1  -6 2794.97 294.519  10
   3   1   6 3063.27 298.061  14
   3  -1   6 2926.15 258.207  14
   3   1   7 1959.34 271.767  14
   3   1   8 23076.3 915.894  14
  -3   1  -8 23820.6 955.655   4
  -3   1  -8 22349.2 967.865   5
  -3  -1  -8 23213.0 946.500   4
   3   1   9 16000.0 792.662  14
  -3   1  -9 16486.2 877.508   5
  -3   1  -9 17123.3 855.810   4
  -3  -1  -9 16136.8 835.310   4
  -3   1 -10 14535.3 795.799   4
  -3  -1 -10 13103.1 779.009   5
  -3  -1 -10 12791.6 752.808   4
  -3   1 -10 14036.7 818.029   5
  -3  -1 -11 281.274 147.795   5
  -3   1 -11-47.8345 126.751   4
  -3  -1 -11 601.583 211.395   4
  -3   1 -11 375.614 182.519   5
  -3   1 -12 469.905 175.127   4
  -3  -1 -12 425.514 149.566   4
  -3  -1 -12 559.444 166.919   5
  -3  -1 -13 627.617 138.849   4
   3  -2 -13 226.900 102.297  16
   3   2 -12 276.556 138.779  16
   3  -2 -12-31.6264 142.822  16
   3  -2 -12-25.2434 121.002   7
   3  -2 -11 411.917 162.325   7
   3   2 -11 281.296 129.148  16
   3  -2 -10 9554.61 600.165   7
   3   2 -10 9481.44 674.735  16
   3   2  -9-41.4713 124.782  16
   3  -2  -9 151.280 116.372   7
   3   2  -8 25102.6 937.668  12
   3  -2  -7 2988.64 328.934  12
   3   2  -7 3409.53 332.694  12
   3  -2  -6 3013.35 301.269  12
   3   2  -6 2423.46 264.897  12
   3   2  -6 2553.52 298.374  10
   3  -2  -5 4492.77 335.027  12
   3   2  -5 4656.78 342.870  12
   3   2  -5 4642.86 360.802  10
   3   2  -4 6163.57 363.737  12
   3  -2  -4 6584.92 368.597  12
   3  -2  -4 6588.29 305.571   3
   3   2  -4 6127.70 376.066  10
   3  -2  -3 652.666 120.030  12
   3   2  -3 681.771 129.299  12
   3  -2  -3 651.978 105.402   3
   3   2  -3 605.454 123.766  10
   3  -2  -2 23657.3 561.294  12
   3  -2  -2 24078.4 548.692   3
   3   2  -2 24528.1 586.054  14
   3  -2  -1 292.761 60.5778  12
   3   2  -1 422.332 97.4230   2
   3  -2   0 34675.5 613.126  14
   3   2   0 35909.4 679.126  14
   3   2   0 34818.5 725.863   2
   3  -2   1 2994.43 177.886  14
  -3  -2  -1 3132.45 210.313   2
   3   2   1 3135.49 213.954  14
   3   2   2 10084.2 399.739  14
   3  -2   2 10467.3 326.522  14
   3   2   3 15937.4 538.640  14
   3  -2   3 16689.1 439.174  14
   3   2   4 69840.6 1209.31  14
   3   2   5 106.010 108.942  14
  -3   2  -5 294.031 118.253  10
   3   2   6 15761.6 683.805  14
  -3   2  -6 13599.3 673.742  10
   3   2   7 400.382 151.055  14
  -3   2  -7 401.974 159.984  10
  -3   2  -8 32332.5 1173.46   5
   3   2   8 31559.2 1098.49  14
  -3   2  -8 30195.1 1082.03   4
  -3  -2  -8 32096.6 1121.50   4
  -3   2  -8 30540.9 1115.76  10
   3   2   9 123759. 2252.40  14
  -3  -2  -9 117943. 2267.05   4
  -3   2  -9 124068. 2284.13   4
  -3   2  -9 119381. 2364.66   5
  -3   2 -10 29075.8 1113.94   4
  -3  -2 -10 30674.5 1150.52   4
  -3   2 -10 30038.7 1183.85   5
  -3  -2 -10 30504.8 1162.79   5
  -3   2 -11 724.176 189.232   5
  -3  -2 -11 884.425 215.280   5
  -3   2 -11 964.000 231.328   4
  -3  -2 -11 439.144 161.986   4
  -3  -2 -12 180.435 119.346   5
  -3  -2 -12 234.342 136.199   4
  -3  -2 -13 5288.51 343.875   4
   3  -3 -13 1210.56 185.464  16
   3  -3 -13 1037.16 162.892   7
   3  -3 -12 264.801 136.397   7
   3  -3 -12 293.007 145.928  16
   3   3 -11 70.5483 117.098  16
   3  -3 -11-151.553 147.911   7
   3   3 -10 1119.41 254.536  16
   3  -3 -10 1578.12 260.329   7
   3   3  -9 1627.72 281.307  16
   3  -3  -9 2070.52 286.802   7
   3  -3  -8 1767.78 307.222  15
   3  -3  -8 1677.39 254.607   7
   3   3  -7 8694.57 518.963  12
   3   3  -7 7525.56 555.966  10
   3   3  -6 1767.01 226.298  12
   3   3  -6 1796.71 267.623  10
   3  -3  -5 1761.03 222.637  12
   3   3  -5 1292.39 195.503  12
   3   3  -5 1319.64 204.562  10
   3  -3  -5 1648.05 189.228   3
   3   3  -4 8143.83 446.714  10
   3  -3  -4 8567.87 432.903  12
   3   3  -4 7846.63 421.767  12
   3  -3  -4 7775.26 382.315   3
   3  -3  -3 208624. 1918.63  12
   3   3  -3 205269. 2017.69  10
   3  -3  -3 208670. 1875.84   3
   3   3  -2 228930. 1834.13  14
   3  -3  -2 231347. 1818.08  12
   3   3  -2 238411. 1847.99  10
   3  -3  -2 236238. 1929.18   3
   3  -3  -1 123399. 1362.21   3
   3  -3  -1 121229. 1137.61  12
   3   3   0 3702.59 233.229  14
   3   3   1 27.0737 63.3909  14
   3   3   2 29617.1 714.444  14
   3   3   3 14681.1 543.754  14
   3   3   4 713.964 154.890  14
   3   3   5 41551.2 1066.81  14
   3   3   6 364.669 150.653  14
  -3   3  -6 281.338 126.061  10
   3   3   7 16662.6 782.369  14
  -3   3  -7 14847.2 811.102  10
  -3   3  -8 6171.91 527.228   5
   3   3   8 6389.42 514.055  14
  -3   3  -8 5505.31 481.614   4
  -3  -3  -8 6532.22 530.519   4
  -3   3  -8 6599.17 555.591  10
  -3  -3  -9 2820.61 373.917   4
  -3   3  -9 2549.54 353.607   4
  -3   3  -9 2395.32 349.858   5
  -3   3 -10 3124.01 379.551   4
  -3   3 -10 3007.11 387.356   5
  -3  -3 -10 2809.88 370.819   4
  -3  -3 -11 4923.66 443.863   4
  -3  -3 -11 4864.28 431.938   5
  -3  -3 -12 4566.84 383.072   4
  -3  -3 -12 4067.25 333.604   5
  -3  -3 -13 177.887 89.3522   4
   3  -4 -13 812.642 138.024  16
   3  -4 -13 1088.25 154.678   7
   3  -4 -12 9427.32 506.173   7
   3  -4 -12 7982.09 506.539  16
   3  -4 -11 8239.47 533.232   7
   3   4 -10 701.735 199.877  16
   3  -4 -10 929.756 236.380   7
   3  -4  -9 38601.9 1211.34   7
   3  -4  -8 1300.89 235.851   7
   3   4  -8 1435.31 277.649  10
   3  -4  -8 1099.70 271.518  15
   3   4  -7 720.407 196.837  10
   3   4  -6 9576.66 530.006  12
   3   4  -6 9410.85 596.576  10
   3  -4  -6 10087.6 515.687   3
   3  -4  -5 1417.09 194.517   3
   3   4  -5 1620.00 219.751  12
   3   4  -5 1628.97 234.462  10
   3   4  -4 170.390 94.1088  12
   3  -4  -4 228.735 102.699   3
   3   4  -4 481.507 129.862  10
   3   4  -3 55295.9 1075.05  10
   3  -4  -3 53087.8 1064.43   3
   3  -4  -2 10533.8 470.588   3
   3   4  -2 10607.7 401.569  14
   3  -4  -1 147355. 1685.49   3
   3   4  -1 149961. 1487.21  14
   3   4   0 20773.9 567.331  14
   3   4   1 24980.3 654.673  14
   3   4   2 5190.93 327.680  14
   3   4   3 3190.03 270.360  14
   3   4   4 18746.1 694.455  14
   3   4   5 14655.4 664.760  14
   3   4   6 92.3341 118.219  14
  -3   4  -6-97.0250 129.024  10
  -3  -4  -7 237.539 130.812   4
  -3   4  -7 284.206 147.462   5
   3   4   7 421.553 153.054  14
  -3   4  -7 395.411 184.600  10
  -3   4  -7 32.9102 135.619  17
  -3   4  -8 950.801 224.224   5
  -3   4  -8 927.260 255.251  10
  -3  -4  -8 552.964 189.811   4
   3   4   8 1030.84 225.679  14
  -3   4  -8 975.870 237.579  17
  -3  -4  -9 120.082 139.731   4
  -3  -4 -10 7099.11 552.388   4
  -3  -4 -11 228.462 118.730   5
  -3  -4 -11 419.687 165.357   4
  -3  -4 -12 1034.88 178.335   4
   3  -5 -12 639.213 140.176  16
   3  -5 -12 999.924 172.086   7
   3  -5 -11 1953.11 268.691   7
   3  -5 -10 411.039 192.179   7
   3  -5  -9 17.4182 138.935   7
   3  -5  -8 1578.22 309.820  15
   3  -5  -8 994.346 208.856   7
   3   5  -8 1244.07 266.801  10
   3   5  -7 60980.6 1698.84  11
   3   5  -7 57916.2 1598.67  10
   3  -5  -7 60966.5 1568.84  15
   3  -5  -7 60825.1 1472.94   7
   3   5  -6 5410.64 469.459  10
   3  -5  -6 5017.77 398.688   3
   3   5  -5 1422.88 230.157  10
   3  -5  -5 1601.98 220.497   3
   3  -5  -4 14429.2 636.126   3
   3   5  -4 13493.6 594.810  12
   3   5  -4 14097.3 625.343  10
   3  -5  -3 17666.6 682.151   3
   3  -5  -2 251.248 123.116   3
   3  -5  -1 243636. 2404.77   3
   3  -5   0 81652.8 1381.12   3
   3   5   1 68964.5 1133.93  14
   3   5   2 66749.1 1204.39  14
   3   5   3 5194.85 369.965  14
   3   5   4 22429.2 800.550  14
   3   5   5 6220.11 448.767  14
   3   5   6 20.9820 123.164  14
  -3   5  -6 117.854 130.275  10
  -3   5  -7 330.548 160.178  17
   3   5   7 134.513 123.797  14
  -3   5  -7 130.179 127.588  10
  -3  -5  -7 78.2105 128.841   4
  -3  -5  -8 1178.35 253.491   4
  -3   5  -8 1431.96 266.185  17
  -3  -5  -9 8787.71 629.137   4
  -3  -5 -10 4635.74 438.572   4
  -3  -5 -11 33.2882 115.448   4
  -3  -5 -12 494.176 130.088   4
   3  -6 -12 101.831 91.7945   7
   3  -6 -11 1442.04 218.361   7
   3  -6 -10 1648.81 265.769   7
   3  -6  -9 33795.5 1132.49   7
   3  -6  -8 21478.0 956.617  15
   3  -6  -8 22266.8 933.038   7
   3  -6  -7 42075.9 1304.81  15
   3  -6  -7 41586.4 1267.18   7
   3   6  -7 39890.3 1432.09  11
   3   6  -7 40624.3 1347.05  10
   3  -6  -6 48726.6 1315.73   3
   3  -6  -6 51906.3 1411.65  15
   3  -6  -6 50066.3 1347.81   7
   3   6  -6 51671.7 1575.90  11
   3  -6  -5 4054.92 382.784   3
   3  -6  -4 4599.50 401.081   3
   3  -6  -3 3781.88 355.041   3
   3  -6  -2 1346.11 233.218   3
   3  -6  -1 2507.63 288.358   3
   3  -6   0 530.734 165.735   3
   3  -6   1 65155.5 1364.45   3
   3  -6   2 3161.23 313.675   3
   3   6   3 11930.1 567.431  14
   3   6   4 399.150 142.222  14
  -3   6  -5 9653.26 685.844  10
  -3   6  -5 10299.6 646.857  17
   3   6   5 10476.8 605.977  14
   3   6   6 2421.09 310.168  14
  -3   6  -6 2349.68 364.134  10
  -3   6  -6 2633.55 344.146  17
   3   6   7 18.3352 112.079  14
  -3   6  -7 364.059 196.556  10
  -3   6  -7-28.2218 153.248  17
  -3  -6  -8 7284.22 571.680   4
  -3   6  -8 6903.14 538.093  17
  -3  -6  -9 6462.27 535.014   4
  -3  -6 -10 1740.55 269.606   4
  -3  -6 -11-28.2983 98.5612   4
   3  -7 -11 324.595 115.360   7
   3  -7 -10 849.560 197.408   7
   3  -7  -9 940.347 220.419   7
   3  -7  -8 25756.9 1005.09   7
   3   7  -8 26864.9 1154.92  11
   3  -7  -7 19870.3 889.935   7
   3   7  -7 19457.3 1007.87  11
   3  -7  -6 11977.7 685.258   3
   3  -7  -6 12214.1 696.420   7
   3   7  -6 13067.5 830.560  11
   3  -7  -5 5873.17 486.965   3
   3   7  -5 5937.11 543.418  11
   3  -7  -4 9474.87 609.687   3
   3   7  -4 9616.70 678.021  11
   3  -7  -3 143.776 124.405   3
   3  -7  -2 44312.9 1242.44   3
   3  -7  -1 875.451 208.782   3
   3  -7   0 6184.00 466.556   3
   3  -7   1 1823.92 261.269   3
   3  -7   2 5883.15 448.347   3
   3  -7   3 714.389 177.685   3
  -3   7  -4 191.137 153.522  17
   3  -7   4 45.3505 109.283   3
  -3   7  -5 5230.97 481.622  17
   3  -7   5 4519.45 405.427   3
  -3   7  -5 5604.91 558.282  10
  -3   7  -6 3271.75 396.367  17
  -3   7  -7 2265.64 327.669  17
  -3   7  -8 292.928 137.901  17
  -3  -7  -8 198.626 158.863   4
  -3  -7  -9 250.545 157.646   4
  -3   7  -9 14.5797 67.8289  17
  -3  -7 -10 1440.18 233.809   4
  -3  -7 -11 61.7728 78.2036   4
   3  -8 -11 28.5129 65.7285   7
   3  -8 -10 2788.64 266.034   7
   3  -8  -9 2082.87 284.227   7
   3  -8  -8 511.492 185.719   7
   3  -8  -7 19380.6 870.044   7
   3   8  -7 19909.3 1012.37  11
   3   8  -6 9075.13 703.667  11
   3  -8  -6 9258.98 616.149   7
   3   8  -5 340.967 194.454  11
   3  -8  -4 1715.73 282.449   3
   3   8  -4 1318.90 278.174  11
   3   8  -3 4756.93 420.603  17
   3  -8  -3 5570.81 486.611   3
   3   8  -3 4649.54 493.320  11
   3  -8  -2 21390.8 925.972   3
   3   8  -2 22678.8 1015.03  11
   3   8  -2 22826.1 938.150  17
   3  -8  -1 3332.90 377.504   3
   3   8  -1 3516.56 378.915  17
   3  -8   0 6690.06 515.659   3
   3   8   0 6828.26 526.893  17
  -3   8   0 6374.28 485.135  17
   3  -8   1 1231.98 239.133   3
  -3   8  -1 981.005 208.640  17
  -3   8  -2 341.253 195.384  17
   3  -8   2 309.593 153.896   3
   3  -8   3 198.999 112.727   3
  -3   8  -3 133.940 150.552  17
   3  -8   4 2532.25 316.049   3
  -3   8  -4 2990.83 396.686  10
  -3   8  -4 2489.84 350.243  17
  -3   8  -5 6281.89 534.077  17
  -3   8  -6 3903.65 430.923  17
  -3   8  -7 638.322 194.302  17
  -3   8  -8 1059.26 205.453  17
  -3  -8  -8 1297.06 247.956   4
  -3  -8  -9 250.015 130.236   4
  -3   8  -9 205.562 99.3853  17
  -3  -8 -10-88.3856 88.6329   4
   3  -9 -10 1261.94 153.217   7
   3  -9  -9 142.736 105.020   7
   3  -9  -8-25.9579 113.875   7
   3  -9  -7 7209.82 515.606   7
   3   9  -7 7148.38 588.161  11
   3   9  -6 2163.75 364.583  11
   3  -9  -6 1685.37 290.542   7
   3   9  -5 530.653 223.385  11
   3   9  -4 2026.50 339.129  11
   3   9  -3 2330.83 310.307   8
   3   9  -3 2082.25 346.922  11
   3   9  -3 2193.98 317.539  17
   3   9  -2 4720.70 481.952  11
   3   9  -2 5150.17 478.399  17
   3  -9  -1 30302.1 1128.06   3
   3   9  -1 33734.4 1198.57  17
  -3   9   1 30228.0 1071.33  17
   3  -9   0 36602.8 1220.07   3
  -3   9   0 34230.2 1168.60  17
   3  -9   1 3249.92 371.442   3
  -3   9  -1 2807.38 347.771  17
  -3   9  -2 297.022 185.400  17
  -3   9  -3 1407.08 279.393  17
  -3   9  -4 2544.12 342.960  17
  -3   9  -5 1270.98 254.423  17
  -3   9  -6 102.965 121.215  17
  -3  -9  -7 270.195 142.372   4
  -3   9  -7 247.910 125.511  17
  -3  -9  -8-97.1691 103.178   4
  -3   9  -8-183.998 106.850  17
  -3  -9  -9 113.391 85.3985   4
   3 -10  -8 15.6404 74.9014   7
   3  10  -7 260.190 169.862  11
   3 -10  -7 167.061 126.191   7
   3  10  -6 10589.7 679.902  11
   3 -10  -6 10189.1 573.499   7
   3 -10  -5 1127.39 219.023   7
   3  10  -5 1059.39 260.056  11
   3  10  -4 2040.66 331.985  11
   3  10  -3 334.313 150.981   8
   3  10  -3 108.932 145.844  11
   3  10  -3 373.761 162.899  17
   3  10  -2 4337.61 418.937   8
   3  10  -2 3921.07 444.007  11
  -3  10   1 6219.83 483.581  17
   3  10  -1 5820.68 530.370  11
  -3  10   0 2130.06 304.392  17
  -3  10  -1 412.757 160.810  17
  -3  10  -2 85.0340 144.083  17
  -3  10  -3 391.468 182.475  17
  -3  10  -4 464.573 190.382  17
  -3  10  -5 2867.10 343.411  17
  -3  10  -6 404.731 152.481  17
  -3 -10  -7 437.106 147.617   4
  -3  10  -7 781.385 161.860  17
  -3  10  -8 47.5967 55.5018  17
  -3 -10  -8 113.039 91.3783   4
   3 -11  -7-40.6567 65.1482   7
   3  11  -6 3.78365 105.693  11
   3 -11  -6 50.2317 90.6217   7
   3  11  -5 110.736 113.540  11
   3 -11  -5-36.6665 114.286   7
   3  11  -4 146.494 150.496  11
   3  11  -3 2345.43 327.737  11
   3  11  -2 571.133 157.711   8
   3  11  -2 429.820 167.899  11
   3  11  -1 6285.76 500.404  11
   3  11  -1 6659.39 491.700   8
  -3  11   1 5888.08 430.900  17
  -3  11   0 3311.50 347.834  17
  -3  11  -1 1734.15 268.681  17
  -3  11  -2 415.720 153.771  17
  -3  11  -3 4173.69 395.451  17
  -3  11  -4 5865.04 441.492  17
   3  11   4 5301.43 388.541   8
   3  11   5 82.4640 71.5210   8
  -3  11  -5 317.365 130.631  17
  -3 -11  -6 464.008 128.245   4
  -3  11  -6 312.918 102.502  17
   3  12  -5 106.048 87.3621  11
   3  12  -4-226.401 108.609  11
   3 -12  -4 44.1789 71.2366   7
   3  12  -3 777.614 165.553  11
   3 -12  -3 732.300 146.456   7
   3  12  -2 113.485 87.7189   8
   3  12  -2 98.7626 98.1933  11
   3  12  -1 3185.06 292.262   8
  -3  12   0 1325.89 191.245  17
   3  12   0 1230.08 202.050   8
  -3  12  -1 3.89327 89.6466  17
   3  12   1-27.5607 114.267   8
   3  12   2 690.667 151.392   8
  -3  12  -2 395.043 128.557  17
   3  12   3 173.255 89.7940   8
  -3  12  -3 139.664 115.405  11
  -3  12  -3 274.968 116.760  17
   3  12   4 834.452 134.969   8
  -3  12  -4 999.111 163.653  17
   4   0 -13 90.1931 97.5975  16
   4   0 -12 270.835 160.522  16
   4   0 -11-110.686 118.066   9
   4   0 -11-95.2285 163.750  16
   4   0 -10 4694.72 462.657   9
   4   0  -9-72.6581 149.716  12
   4   0  -9-324.580 160.746   9
   4   0  -8 15603.8 791.293  12
   4   0  -8 13902.5 761.379   9
   4   0  -7 138.683 126.516  12
   4   0  -6 619.233 171.607  12
   4   0  -5 43.7716 101.006  12
   4   0  -4 68169.2 1266.19  12
   4   0  -3 16.3015 88.4450  12
   4   0  -2 689473. 3444.18  12
   4   0  -1 193.845 91.9267  14
   4   0   0 304.482 94.4126  14
   4   0   1 164.911 81.1276  14
   4   0   2 352477. 2434.13  14
   4   0   3-25.8716 77.7921  14
   4   0   4 16553.0 598.561  14
   4   0   5-42.7134 86.6572  14
   4   0   6 3660.68 324.461  14
   4   0   7-48.8497 89.6910  14
  -4   0  -8 52583.1 1422.15   4
  -4   0  -8 54880.4 1616.80   6
  -4   0  -9-130.290 202.568   4
  -4   0  -9-25.9833 132.647   5
  -4   0 -10 25564.1 1013.55   4
  -4   0 -10 23729.6 1057.28   5
  -4   0 -11-14.8188 116.147   5
  -4   0 -11 61.2813 117.769   4
  -4   0 -12 472.621 150.004   5
  -4   0 -12 646.133 160.117   4
   4   1 -13 598.247 137.645  16
   4  -1 -13 524.086 145.037  16
   4  -1 -12 28.2438 140.164  16
   4   1 -12-22.5241 120.062  16
   4   1 -11 3393.61 409.667  16
   4  -1 -11 3035.97 312.777   7
   4   1 -11 3230.00 362.655   9
   4   1 -10 20706.7 996.334  16
   4  -1 -10 21528.6 965.127   9
   4   1 -10 22345.7 982.849   9
   4  -1  -9 16182.0 846.302   9
   4   1  -9 16638.2 864.598   9
   4   1  -9 16152.2 828.219  12
   4  -1  -8 22531.7 990.335  15
   4  -1  -8 21145.3 932.568  12
   4   1  -8 24663.0 983.487  12
   4  -1  -8 24294.6 1005.34   9
   4  -1  -7 837.018 195.650  12
   4   1  -7 656.567 168.777  12
   4  -1  -6 2382.37 282.463  12
   4   1  -6 2276.66 278.910  12
   4  -1  -5 3153.04 307.787  12
   4   1  -5 2786.54 290.145  12
   4  -1  -4 60365.6 1173.69  12
   4   1  -4 59454.2 1203.10  12
   4  -1  -3 3068.47 255.086  12
   4   1  -3 3040.18 257.450  12
   4   1  -2 21708.9 628.145  14
   4  -1  -2 21314.3 606.204  12
   4  -1  -2 20675.1 492.690   3
   4  -1  -1 20955.9 590.507  14
   4   1  -1 20380.0 587.575  14
   4  -1  -1 19464.3 532.191  12
   4   1   0 11558.5 436.954  14
   4  -1   0 11034.8 368.918  12
   4  -1   0 11584.2 426.857  14
   4  -1   1 53.3430 63.3647  14
   4   1   1-11.1375 64.3601  14
   4  -1   2 5606.40 301.528  14
   4   1   2 5555.97 323.458  14
   4   1   3 18497.1 618.919  14
   4  -1   3 18828.5 568.997  14
   4  -1   4 1192.22 165.455  14
   4   1   4 1125.27 170.803  14
   4  -1   5 9698.34 464.530  14
   4   1   5 9641.09 511.667  14
  -4   1  -5 8260.56 475.550  10
   4  -1   6 3979.32 317.578  14
   4   1   6 3541.84 341.560  14
   4   1   7 1753.24 271.527  14
   4   1   8 44878.6 1313.30  14
  -4   1  -8 43805.0 1390.51   5
  -4   1  -8 43175.3 1290.89   4
  -4  -1  -8 41910.0 1280.67   4
  -4  -1  -8 42153.8 1379.95   6
  -4   1  -9 67153.0 1656.40   4
  -4  -1  -9 68168.2 1672.21   4
  -4   1  -9 67986.3 1786.04   5
  -4  -1 -10 16735.9 823.410   4
  -4  -1 -10 16997.8 884.610   5
  -4   1 -10 16299.3 873.485   5
  -4   1 -10 15649.7 797.921   4
  -4   1 -11 4007.07 425.261   5
  -4  -1 -11 3760.33 406.708   5
  -4   1 -11 4250.13 400.065   4
  -4  -1 -11 3721.59 368.822   4
  -4  -1 -12 347.542 137.207   5
  -4  -1 -12 520.554 138.428   4
   4  -2 -13 1014.05 177.723  16
   4   2 -12 904.589 194.090  16
   4  -2 -12 937.063 229.977  16
   4  -2 -12 884.191 168.536   7
   4  -2 -11 132.270 123.086   7
   4   2 -11 116.232 102.119   9
   4   2 -11 140.140 123.876  16
   4  -2 -10 13783.7 689.620   7
   4  -2 -10 13455.6 757.850   9
   4   2 -10 13640.2 776.663   9
   4   2 -10 12457.8 754.415  16
   4   2  -9 5896.97 518.355  16
   4   2  -9 5382.03 480.881  12
   4  -2  -9 6803.18 489.892   7
   4  -2  -9 6409.98 540.886   9
   4  -2  -8 3768.17 434.585  15
   4   2  -8 4623.75 433.796  12
   4  -2  -8 4441.62 444.866   9
   4  -2  -7 45207.7 1293.60  12
   4   2  -7 48611.6 1312.69  12
   4  -2  -6 20685.2 813.242  12
   4   2  -6 20207.2 809.042  12
   4  -2  -5 703.612 161.616  12
   4   2  -5 722.493 168.208  12
   4   2  -4 149.620 93.1650  12
   4  -2  -4 195.039 107.550  12
   4  -2  -3 178331. 1884.05  12
   4   2  -3 180323. 1982.78  12
   4  -2  -3 176901. 1655.28   3
   4   2  -2 46666.7 935.113  14
   4  -2  -2 45812.5 870.362  12
   4  -2  -2 48187.3 851.995   3
   4   2  -1 22864.6 638.754  14
   4  -2  -1 21553.2 541.084  12
   4   2   0 5735.08 321.562  14
   4  -2   0 5931.14 309.137  14
   4  -2   1 15584.3 483.599  14
   4   2   1 14488.1 512.075  14
   4   2   2 3134.00 254.536  14
   4  -2   2 2721.64 203.938  14
   4   2   3 254879. 2382.87  14
   4  -2   3 257525. 2006.38  14
   4   2   4 6395.66 410.563  14
   4   2   5 3336.04 327.228  14
   4   2   6 2714.69 315.846  14
  -4   2  -6 2625.74 308.676  10
  -4   2  -7 9603.31 628.696   5
   4   2   7 9629.97 603.796  14
  -4   2  -7 10131.3 697.760   6
  -4   2  -8 24273.9 1042.77   5
  -4  -2  -8 21973.7 935.319   4
  -4   2  -8 21019.4 911.961   4
   4   2   8 22242.6 955.321  14
  -4   2  -9-29.1285 167.796   4
  -4   2  -9 377.545 210.955   5
  -4  -2  -9 278.495 146.622   4
  -4   2 -10 13216.9 786.588   5
  -4   2 -10 13107.6 725.586   4
  -4  -2 -10 13186.8 725.658   4
  -4  -2 -11 138.034 122.724   4
  -4  -2 -11 71.5569 128.520   5
  -4   2 -11 22.7521 121.012   5
  -4  -2 -12 385.207 123.731   5
  -4  -2 -12 486.566 139.445   4
   4  -3 -13 1362.33 184.312  16
   4  -3 -12 645.052 138.406   7
   4  -3 -12 666.156 190.115  16
   4  -3 -11 8803.24 525.520   7
   4   3 -11 8520.83 567.413   9
   4   3 -11 8496.99 557.112  16
   4  -3 -10 12548.3 667.150   7
   4  -3 -10 11023.2 684.911   9
   4   3 -10 11486.8 684.059  16
   4  -3  -9 40178.3 1396.85  15
   4  -3  -9 40970.6 1204.61   7
   4  -3  -9 39359.4 1326.63   9
   4   3  -8 144353. 2375.05  12
   4  -3  -8 148132. 2217.26   7
   4  -3  -8 145510. 2524.29   9
   4  -3  -8 146243. 2562.60  15
   4   3  -7 80.9122 110.001  12
   4  -3  -6 28112.3 960.814  12
   4   3  -6 27605.8 955.980  12
   4  -3  -5 3785.12 342.617  12
   4   3  -5 3861.98 354.474  12
   4  -3  -4 371.063 106.378   3
   4  -3  -4 282.420 113.133  12
   4   3  -4 329.285 127.250  12
   4  -3  -3 14043.7 540.027  12
   4  -3  -3 13068.7 507.110   3
   4   3  -2 2899.81 244.587  14
   4  -3  -2 2993.55 229.130  12
   4  -3  -2 2531.86 220.813   3
   4   3  -1 29901.9 753.980  14
   4   3   0 1102.99 159.962  14
   4   3   1 2084.07 216.052  14
   4   3   2 1928.03 216.580  14
   4   3   3 28988.4 842.851  14
   4   3   4 920.012 195.684  14
   4   3   5 1919.53 268.989  14
   4   3   6 707.012 185.647  14
  -4   3  -6 334.745 160.825  10
  -4  -3  -7 2062.37 289.553   4
  -4   3  -7 2214.47 313.352   5
   4   3   7 2379.87 329.686  14
  -4   3  -7 1892.96 270.289   4
  -4   3  -7 2316.37 331.831  10
  -4   3  -8 120690. 2342.46   5
   4   3   8 126046. 2298.46  14
  -4   3  -8 125526. 2227.49   4
  -4  -3  -8 120496. 2219.51   4
  -4   3  -8 124012. 2294.72  17
  -4   3  -9 2886.96 359.650   4
  -4  -3  -9 2454.55 353.074   4
  -4   3  -9 1958.37 330.321   5
  -4   3  -9 2897.64 359.164  17
  -4   3 -10-30.0878 146.786   5
  -4  -3 -10 69.7790 139.395   4
  -4  -3 -11 200.137 120.081   5
  -4  -3 -11 182.829 135.072   4
  -4  -3 -12 134.520 90.4403   5
  -4  -3 -12 113.642 94.5279   4
   4  -4 -12 4136.56 312.607   7
   4  -4 -12 4222.96 365.418  16
   4  -4 -11 3114.32 315.050   7
   4   4 -11 3007.92 327.341   9
   4  -4 -10 240.210 136.088   7
   4  -4  -9 5296.78 538.320  15
   4  -4  -9 5174.36 456.550   7
   4  -4  -8 29608.1 1036.34   7
   4  -4  -8 28011.5 1135.73   9
   4  -4  -8 27685.7 1147.38  15
   4  -4  -7 27870.5 1108.91  15
   4   4  -7 27947.7 1015.51  12
   4  -4  -7 28182.8 977.384   7
   4  -4  -7 28448.9 1112.79   9
   4   4  -6 1736.58 263.391  12
   4  -4  -5 8027.17 460.893   3
   4   4  -5 7143.21 479.670  12
   4  -4  -4 1272.27 189.151   3
   4   4  -4 1567.46 223.390  12
   4  -4  -3 51531.5 1104.35   3
   4   4  -2 9857.65 450.651  14
   4  -4  -2 9095.69 458.299   3
   4   4  -1 34095.2 833.608  14
   4  -4  -1 33459.9 877.425   3
   4   4   0 1268.52 175.635  14
   4   4   1 1381.82 191.113  14
   4   4   2 4726.35 336.644  14
   4   4   3 12654.5 584.548  14
   4   4   4 4685.84 387.801  14
   4   4   5-55.5090 120.113  14
   4   4   6 3771.27 385.019  14
  -4   4  -6 3948.99 409.941  17
  -4   4  -6 3885.59 424.631  10
  -4   4  -7 13115.1 752.226   5
  -4   4  -7 12069.8 723.661  17
   4   4   7 12471.0 722.175  14
  -4  -4  -7 11601.9 679.842   4
  -4   4  -7 11322.3 764.937  10
  -4   4  -8 27309.0 1121.02   5
  -4  -4  -8 29142.1 1106.22   4
  -4   4  -8 27619.5 1098.27  17
  -4  -4  -9 3083.28 379.276   4
  -4   4  -9 3036.08 357.859  17
  -4  -4 -10 274.393 153.690   4
  -4  -4 -11 191.800 121.442   4
  -4  -4 -11 86.3325 87.5141   5
  -4  -4 -12 368.262 97.2577   5
  -4  -4 -12 427.720 115.375   4
   4  -5 -12 859.501 150.896  16
   4  -5 -12 1017.16 158.332   7
   4  -5 -11 780.727 176.948   7
   4  -5 -10 6350.58 462.731   7
   4  -5  -9 185.923 176.916  15
   4  -5  -9 308.425 147.553   7
   4  -5  -8 20233.7 870.933   7
   4  -5  -8 19922.9 979.339  15
   4  -5  -7 38221.1 1321.21  15
   4  -5  -7 37863.2 1179.16   7
   4  -5  -6 306.824 176.140  15
   4   5  -6 175.538 123.251  12
   4   5  -6 88.5637 147.325  11
   4  -5  -6 229.993 122.927   7
   4  -5  -5 188.486 128.158   3
   4   5  -5 8.84840 101.762  12
   4   5  -4 9049.66 533.659  12
   4  -5  -4 8439.60 508.491   3
   4  -5  -3 19570.0 749.919   3
   4  -5  -2 1315.29 213.049   3
   4  -5  -1 305.428 125.302   3
   4   5   0 7247.85 400.905  14
   4  -5   0 7370.93 458.013   3
   4   5   1 373.771 122.054  14
   4   5   2 2248.04 247.182  14
   4   5   3 7074.95 452.958  14
   4   5   4 7377.49 494.220  14
   4   5   5 6477.49 491.028  14
  -4   5  -6 8913.20 629.839  17
  -4   5  -6 9329.62 698.964  10
  -4   5  -7 6498.80 548.793  17
   4   5   7 6946.51 552.073  14
  -4  -5  -7 5578.68 492.150   4
  -4   5  -7 5565.81 549.158  10
  -4  -5  -8 2901.87 365.047   4
  -4   5  -8 2299.92 331.159  17
  -4  -5  -9 4635.34 441.551   4
  -4   5  -9 4620.95 427.135  17
  -4  -5 -10 551.592 179.633   4
  -4  -5 -11 1177.97 181.751   5
  -4  -5 -11 1659.10 227.396   4
   4  -6 -11 355.739 129.337   7
   4  -6 -10 1363.99 221.801   7
   4  -6  -9 260.128 147.478   7
   4  -6  -8 943.636 245.979  15
   4  -6  -8 818.076 201.853   7
   4  -6  -7 10685.3 699.213  15
   4  -6  -7 12642.4 700.618   7
   4   6  -7 12139.4 797.391  11
   4  -6  -6 2503.01 311.993   3
   4  -6  -6 3850.07 427.847  15
   4  -6  -6 3949.82 398.717   7
   4   6  -6 3882.42 452.018  11
   4  -6  -5 2402.28 302.537   3
   4   6  -5 2565.79 371.156  11
   4  -6  -4 480.093 162.302   3
   4   6  -4 500.519 150.021  12
   4  -6  -3 1434.82 235.617   3
   4  -6  -2 1878.91 266.263   3
   4  -6  -1-104.252 136.529   3
   4  -6   0 2441.55 298.471   3
   4  -6   1 3860.65 369.664   3
   4   6   2 906.361 179.922  14
   4  -6   2 849.212 191.311   3
   4   6   3 2351.27 274.291  14
  -4   6  -4 327.675 135.531  17
   4   6   4 257.396 106.417  14
   4   6   5 5088.45 442.229  14
  -4   6  -5 5371.71 536.985  10
  -4   6  -5 5279.79 488.097  17
  -4   6  -6-1.68115 104.836  10
   4   6   6 402.200 137.583  14
  -4   6  -6 303.036 152.618  17
  -4  -6  -7 376.245 190.253   4
  -4   6  -7 406.881 170.826  17
  -4  -6  -8 3134.82 374.604   4
  -4   6  -8 2470.02 343.512  17
  -4  -6  -9 178.878 138.302   4
  -4   6  -9 38.6199 111.867  17
  -4  -6 -10 6.42474 93.9787   4
  -4  -6 -11 85.8673 79.2747   4
   4  -7 -11 4891.27 304.935   7
   4  -7 -10 5534.18 389.726   7
   4  -7  -9 245.517 148.826   7
   4  -7  -8-59.4364 128.178  15
   4  -7  -8 306.991 145.672   7
   4  -7  -7 899.529 216.887  15
   4   7  -7 1260.21 282.433  11
   4  -7  -7 1376.81 273.114   7
   4  -7  -6 18430.9 885.081  15
   4  -7  -6 19710.0 871.591   7
   4   7  -6 18554.5 984.538  11
   4  -7  -5 5504.18 475.465   3
   4   7  -5 5574.42 534.972  11
   4  -7  -4 6457.76 516.090   3
   4   7  -4 5886.92 541.854  11
   4   7  -3 412.817 148.113   8
   4  -7  -3 400.327 153.963   3
   4   7  -3 417.428 182.972  11
   4   7  -2 5071.88 433.450   8
   4  -7  -2 5364.55 462.551   3
   4  -7  -1 4053.73 406.042   3
   4  -7   0 15910.4 773.511   3
   4  -7   1 2799.26 340.468   3
  -4   7  -2-143.239 124.207  17
   4  -7   2 120.150 133.852   3
   4  -7   3 3463.35 368.364   3
  -4   7  -3 3431.46 379.846  17
  -4   7  -4 4011.08 431.390  17
   4  -7   4 4239.98 415.675   3
  -4   7  -5 1529.33 308.879  10
  -4   7  -5 1304.50 265.422  17
   4  -7   5 1357.28 244.551   3
  -4   7  -6 4296.88 453.786  17
  -4  -7  -7 1452.14 272.364   4
  -4   7  -7 1591.37 295.133  17
  -4  -7  -8 151.179 127.011   4
  -4   7  -8 163.431 120.999  17
  -4  -7  -9 124.558 119.362   4
  -4   7  -9 407.945 142.247  17
  -4  -7 -10 3282.34 288.155   4
   4  -8 -10 221.900 96.2809   7
   4  -8  -9 389.410 133.936   7
   4  -8  -8 53.5042 124.258   7
   4   8  -7 374.645 191.364  11
   4  -8  -7 536.037 184.731   7
   4   8  -6 1048.19 280.677  11
   4  -8  -6 603.203 193.004   7
   4   8  -5 3432.48 436.657  11
   4   8  -4 125.945 148.776  11
   4   8  -3 157.205 110.280   8
   4  -8  -3-15.0564 98.9160   3
   4   8  -3 248.164 141.548  11
   4   8  -2 336.249 145.509   8
   4  -8  -2 314.659 163.589   3
   4   8  -2 465.389 197.073  11
   4  -8  -1 68485.7 1678.24   3
   4  -8   0 17369.9 849.349   3
  -4   8   0 15590.2 763.122  17
  -4   8  -1 27674.1 1051.82  17
   4  -8   1 26680.6 1052.98   3
   4  -8   2 10801.4 669.324   3
  -4   8  -2 10034.2 656.528  17
  -4   8  -3 712.655 214.371  17
  -4   8  -4 208.839 155.701  17
  -4   8  -5-50.5225 166.828  17
  -4   8  -6 1120.19 258.175  17
  -4  -8  -7 86.6567 122.135   4
  -4   8  -7 216.019 149.506  17
  -4  -8  -8 138.663 120.705   4
  -4   8  -8 137.332 108.305  17
  -4   8  -9 114.199 82.1695  17
  -4  -8  -9-24.9163 79.5186   4
   4  -9  -9-34.9650 78.6638   7
   4  -9  -8 1882.93 237.608   7
   4  -9  -7 5842.64 443.842   7
   4   9  -6 1575.45 305.599  11
   4  -9  -6 1957.77 288.317   7
   4   9  -5 120.324 148.992  11
   4   9  -4-343.511 164.959  11
   4   9  -3 873.950 193.182   8
   4   9  -3 1189.37 268.121  11
   4   9  -2 299.384 171.836   8
   4   9  -2-13.6220 104.181  11
   4   9  -1 12511.6 726.497   8
  -4   9   0 7130.43 530.106  17
  -4   9  -1 9649.13 633.282  17
  -4   9  -2 3267.08 386.833  17
  -4   9  -3 3945.65 431.540  17
  -4   9  -4 1485.75 277.211  17
   4   9   4 1384.64 248.505   8
   4   9   5 69.5288 77.6165   8
  -4   9  -5 240.117 160.360  17
  -4   9  -6 207.068 129.820  17
  -4  -9  -7 3871.12 358.999   4
  -4   9  -7 3209.85 336.202  17
  -4   9  -8 330.454 101.225  17
  -4  -9  -8 134.378 104.005   4
   4 -10  -8 114.720 91.7321   7
   4 -10  -7 116.476 96.0346   7
   4 -10  -6 10715.0 552.726   7
   4  10  -6 10116.6 618.110  11
   4  10  -5 983.565 239.639  11
   4 -10  -5 1028.62 214.643   7
   4  10  -4 1187.63 249.986  11
   4  10  -3 6234.94 525.089  11
   4  10  -3 7083.62 488.432   8
   4  10  -2 776.142 200.579   8
   4  10  -2 1060.54 235.086  11
   4  10  -1 5448.76 468.617   8
  -4  10   0 6246.41 477.513  17
   4  10   0 6021.03 505.191   8
  -4  10  -1 8303.35 569.645  17
   4  10   1 7711.45 564.039   8
   4  10   2 1805.04 291.243   8
  -4  10  -2 1809.47 288.676  17
   4  10   3 75.1127 132.689   8
  -4  10  -3 114.917 135.308  17
   4  10   4 1126.96 206.928   8
  -4  10  -4 1637.91 267.578  17
   4  10   5-20.2172 95.0173   8
  -4  10  -5 13.6868 123.461  17
  -4  10  -6 3316.18 318.316  17
  -4 -10  -6 2724.58 279.468   4
  -4  10  -7 2126.01 227.749  17
  -4 -10  -7 1240.06 175.794   4
   4 -11  -6 634.522 125.905   7
   4  11  -5 265.481 125.649  11
   4 -11  -5 205.097 106.186   7
   4  11  -4-51.6812 94.2095  11
   4 -11  -4 74.2324 114.568   7
   4  11  -3 2420.76 253.143   8
   4  11  -3 3334.05 339.448  11
   4  11  -2 9131.96 550.777  11
   4  11  -2 9031.61 515.551   8
   4  11  -1 33.8559 112.301   8
   4  11   0 331.964 163.223   8
  -4  11   0 295.778 117.336  17
   4  11   1 398.955 154.928   8
  -4  11  -1 301.169 128.641  17
   4  11   2 8983.38 535.034   8
  -4  11  -2 8470.37 517.881  17
  -4  11  -3 3658.79 343.358  17
   4  11   3 3934.12 337.852   8
   4  11   4 1707.09 209.608   8
  -4  11  -4 2264.01 260.435  17
  -4 -11  -5 1454.08 187.196   4
  -4  11  -5 2530.84 257.960  17
  -4  11  -6 539.910 106.945  17
   4 -12  -4 1064.04 144.043   7
   4 -12  -3 10.8764 68.2601   7
   4  12  -2 215.420 83.7648   8
   4  12  -1 7572.75 408.036   8
   4  12   0 108.675 83.4933   8
  -4  12  -1 4208.69 293.504  17
   4  12   1 4702.65 329.756   8
  -4  12  -2 1636.56 197.040  17
   4  12   2 1854.58 207.757   8
  -4  12  -3 2566.44 231.811  17
   4  12   3 2444.07 217.328   8
   5   0 -13-67.2845 83.4091  16
   5   0 -12 715.912 195.880  16
   5   0 -12 994.241 186.775   9
   5   0 -11 24.4545 128.412  16
   5   0 -11-18.1703 131.709   9
   5   0 -10 89994.8 2002.39   9
   5   0  -9 77.5962 167.515   9
   5   0  -8 252294. 3307.54  12
   5   0  -8 247507. 3362.12   9
   5   0  -7 95.3644 120.493  12
   5   0  -7-72.8280 144.555   9
   5   0  -6 26184.0 972.829  12
   5   0  -5-22.2616 97.8816  12
   5   0  -4 6331.26 432.017  12
   5   0  -3 11.9657 98.4396  12
   5   0  -2 2856.00 263.041  12
   5   0  -1-42.9262 80.9142  12
   5   0  -1 392.987 119.156  14
   5   0   0 358.283 109.311  14
   5   0   1 92.0281 98.3592  14
   5   0   2 17530.2 619.048  14
   5   0   3-36.0435 96.2536  14
   5   0   4 42747.1 1056.71  14
   5   0   5 10.4173 86.3997  14
   5   0   6 2277.20 282.769  14
   5   0   7-5.61189 102.624  14
  -5   0  -7 10.0911 147.208   6
  -5   0  -8 74205.6 1950.49   6
  -5   0  -9-146.536 124.603   4
  -5   0  -9 26.9528 138.216   5
  -5   0 -10 4140.05 443.399   5
  -5   0 -10 4529.89 402.588   4
  -5   0 -11 59.4195 126.104   5
  -5   0 -11-6.12398 85.5440   4
  -5   0 -12-45.9406 75.7384   5
   5  -1 -13 346.756 111.333  16
   5   1 -12 29.7824 96.5618  16
   5  -1 -12 231.070 139.027  16
   5   1 -12 281.088 115.801   9
   5  -1 -11 5941.59 478.624   9
   5   1 -11 5924.73 485.052   9
   5   1 -11 5757.18 487.873  16
   5  -1 -10 1700.65 299.415   9
   5   1 -10 1812.90 308.373   9
   5  -1  -9 7225.73 602.520   9
   5   1  -9 7641.50 604.289   9
   5  -1  -8 123257. 2367.33  15
   5  -1  -8 124181. 2323.03  12
   5   1  -8 126914. 2351.20  12
   5  -1  -8 121955. 2372.47   9
   5  -1  -7 9773.01 642.592  15
   5  -1  -7 8687.07 596.624  12
   5   1  -7 8600.63 610.603  12
   5  -1  -7 8660.25 613.538   9
   5  -1  -6 43.5598 134.002  12
   5   1  -6 129.327 132.743  12
   5  -1  -5 7798.13 503.861  12
   5   1  -5 7860.53 518.374  12
   5  -1  -4 8376.27 487.332  12
   5   1  -4 8260.57 500.688  12
   5  -1  -3 138133. 1836.03  12
   5   1  -3 138164. 1883.19  12
   5   1  -2 111659. 1628.65  14
   5  -1  -2 116013. 1584.46  12
   5   1  -2 113537. 1616.20  12
   5  -1  -1 11192.4 499.017  14
   5   1  -1 11330.0 512.505  14
   5  -1  -1 11348.9 458.894  12
   5   1   0 795.931 153.253  14
   5  -1   0 460.473 123.666  14
   5  -1   0 721.004 121.741  12
   5  -1   1 38684.5 902.574  14
   5   1   1 38901.2 931.651  14
   5   1   2 23711.7 745.357  14
   5  -1   2 23097.1 698.585  14
   5  -1   3 150395. 1812.31  14
   5   1   3 150384. 1939.73  14
   5  -1   4 3832.10 310.992  14
   5   1   4 3573.61 323.129  14
   5  -1   5 2555.46 268.640  14
   5   1   5 3340.49 331.539  14
   5   1   6 35.6913 97.0033  14
   5   1   7 9052.24 594.677  14
  -5   1  -7 10039.8 724.680   6
  -5  -1  -7 10293.7 707.429   6
   5   1   8 231.470 145.344  14
  -5   1  -8-0.35390 136.980   5
  -5  -1  -8-183.419 162.533   4
  -5   1  -8 148.203 159.004   6
  -5  -1  -8 177.229 130.572   6
  -5   1  -9 19941.1 976.721   5
  -5   1  -9 20862.6 881.742   4
  -5   1 -10 207.454 153.542   5
  -5  -1 -10 102.253 128.233   5
  -5   1 -10 121.825 117.605   4
  -5  -1 -10-29.8331 129.626   4
  -5   1 -11 1950.79 281.660   5
  -5  -1 -11 1841.65 273.818   5
  -5  -1 -11 1507.87 215.487   4
  -5  -1 -12 1692.28 211.140   5
  -5  -1 -12 1442.80 177.828   4
   5  -2 -13 8957.32 432.035  16
   5   2 -12 595.545 140.986  16
   5  -2 -12 812.224 177.511  16
   5   2 -12 774.879 168.160   9
   5   2 -11 47.2069 95.3037  16
   5  -2 -11 151.789 145.466   9
   5   2 -11-91.0374 116.474   9
   5  -2 -10 20190.4 946.515   9
   5   2 -10 20321.6 945.389   9
   5   2 -10 19805.4 896.625  16
   5  -2  -9 18353.3 951.618  15
   5  -2  -9 17902.7 922.203   9
   5  -2  -8 44748.3 1457.52  15
   5  -2  -8 43485.6 1379.55  12
   5   2  -8 44446.2 1394.80  12
   5  -2  -8 44217.1 1448.66   9
   5  -2  -7 15881.5 835.090  15
   5  -2  -7 15230.8 784.559  12
   5   2  -7 15159.9 788.909  12
   5  -2  -7 16048.7 847.678   9
   5  -2  -6 107.636 112.900  12
   5   2  -6 113.626 109.528  12
   5  -2  -5 16.0636 106.278  12
   5   2  -5-257.669 126.330  12
   5  -2  -4 23655.0 813.601  12
   5   2  -4 22649.9 840.470  12
   5  -2  -3 9691.88 484.073  12
   5   2  -3 9448.60 516.658  12
   5   2  -2 15626.1 622.507  14
   5  -2  -2 16119.9 579.929  12
   5  -2  -2 15876.7 539.381   3
   5   2  -1 5610.27 372.977  14
   5  -2   0 8295.10 419.453  14
   5   2   0 7730.36 429.884  14
   5  -2   1 3750.64 284.678  14
   5   2   1 4028.55 318.281  14
   5  -2   2 13173.3 522.444  14
   5   2   2 13121.6 577.214  14
   5  -2   3 18926.5 636.793  14
   5   2   3 19414.8 737.895  14
   5   2   4 85.0808 108.216  14
   5   2   5 8912.54 551.878  14
   5   2   6 89.5084 108.262  14
  -5   2  -6 480.461 178.864   6
  -5   2  -7 258.475 139.655   5
   5   2   7 194.017 122.447  14
  -5   2  -7 351.227 186.831   6
  -5  -2  -7 263.667 165.385   6
  -5   2  -8 12052.1 754.398   5
  -5  -2  -8 13363.6 713.457   4
  -5  -2  -8 12244.6 756.162   6
  -5   2  -9 329.426 207.959   5
  -5   2  -9-6.25135 118.420   4
  -5  -2  -9 360.802 146.782   4
  -5   2 -10 409.695 167.371   5
  -5  -2 -10 222.061 165.010   5
  -5  -2 -10 328.235 119.257   4
  -5   2 -10 423.326 133.750  17
  -5  -2 -11 420.819 147.875   5
  -5  -2 -11 282.562 115.476   4
  -5  -2 -12 1572.97 195.310   5
  -5  -2 -12 1137.80 153.829   4
   5   3 -12 4503.50 343.690   9
   5  -3 -12 4757.18 386.332  16
   5   3 -11 1979.81 281.895   9
   5   3 -10-19.2025 178.624   9
   5  -3  -9 80.7330 184.734  15
   5  -3  -9-0.72179 137.626   9
   5  -3  -8 12384.3 789.492  15
   5   3  -8 12463.4 736.062  12
   5  -3  -8 13811.9 823.945   9
   5  -3  -7 12115.9 752.052  15
   5   3  -7 11924.0 704.215  12
   5  -3  -7 11342.2 731.256   9
   5  -3  -6 11546.5 652.138  12
   5   3  -6 12692.8 712.553  12
   5  -3  -5 2798.70 314.368  12
   5   3  -5 2671.88 327.212  12
   5  -3  -4 15406.2 660.594  12
   5   3  -4 14914.9 707.516  12
   5  -3  -3 36399.0 930.666  12
   5   3  -3 35142.4 1029.55  12
   5  -3  -3 33864.4 870.514   3
   5   3  -2 13535.5 594.904  14
   5  -3  -2 13221.9 542.564   3
   5   3  -1 2048.07 232.970  14
   5   3   0 117.063 108.104  14
   5   3   1 55471.1 1176.48  14
   5   3   2 35539.5 980.553  14
   5   3   3 15006.7 663.406  14
   5   3   4 9251.28 559.378  14
   5   3   5 162.580 131.270  14
  -5   3  -6 410.229 152.888   5
   5   3   6 291.053 145.213  14
  -5   3  -6 543.653 186.712   6
  -5   3  -7 19747.7 919.660   5
   5   3   7 19784.4 914.444  14
  -5   3  -8 2173.78 329.898   5
  -5  -3  -8 2306.45 322.348   4
  -5   3  -8 2368.49 347.742  17
  -5   3  -9 877.754 237.336   5
  -5  -3  -9 901.150 202.028   4
  -5   3  -9 835.042 208.093  17
  -5   3 -10 6125.99 452.161  17
  -5  -3 -10 5443.79 426.025   4
  -5  -3 -11 342.012 135.367   5
  -5  -3 -11 280.968 113.252   4
  -5  -3 -12 362.527 102.117   5
   5  -4 -12 320.512 115.072  16
   5   4 -12 510.960 130.100   9
   5  -4 -11 290.419 107.469   7
   5   4 -11 9.11724 107.906   9
   5  -4 -10 1717.79 243.716   7
   5  -4  -9 147.544 179.414  15
   5  -4  -9 47.3092 131.478   7
   5  -4  -8 10008.2 713.653  15
   5  -4  -8 10397.6 604.963   7
   5  -4  -7 3410.46 419.774  15
   5   4  -7 3294.07 379.137  12
   5  -4  -7 3338.36 409.925   9
   5   4  -6 5539.40 485.637  12
   5  -4  -6 5392.37 502.152   9
   5  -4  -6 4973.41 466.188   8
   5   4  -5 735.454 191.699  12
   5   4  -4 60.8458 90.1561  12
   5  -4  -3 11149.6 551.962   3
   5   4  -2 87.4766 82.9687  14
   5  -4  -2 122.828 88.6203   3
   5   4  -1 2073.41 240.801  14
   5  -4  -1 1927.50 240.516   3
   5   4   0 166.501 106.938  14
   5   4   1 1050.83 186.901  14
   5   4   2 7460.67 475.208  14
   5   4   3 40153.8 1125.68  14
   5   4   4 64.4143 107.652  14
   5   4   5 1224.65 240.734  14
  -5   4  -5 1247.80 251.941   6
  -5   4  -6 1319.98 262.833  17
   5   4   6 1177.99 236.460  14
  -5   4  -6 875.927 218.544  10
  -5   4  -7 492.742 173.426   5
  -5  -4  -7 643.314 193.855   4
  -5   4  -7 593.097 206.847  17
  -5   4  -8 15515.7 819.721   5
  -5  -4  -8 16610.2 788.463   4
  -5   4  -8 14301.5 800.086  17
  -5   4  -9 40921.2 1254.59  17
  -5  -4  -9 42964.2 1228.44   4
  -5   4 -10 3081.81 314.639  17
  -5  -4 -10 2762.98 295.229   4
  -5  -4 -11 1553.46 211.108   5
  -5  -4 -11 1552.91 192.590   4
   5  -5 -11 132.835 81.9451   7
   5   5 -11 100.632 100.143   9
   5  -5 -10 631.890 157.342   7
   5  -5  -9 9024.31 644.688  15
   5  -5  -9 7767.07 505.179   7
   5  -5  -8-26.3719 181.804  15
   5  -5  -8 500.135 163.639   7
   5  -5  -7 842.784 236.305  15
   5  -5  -7 726.476 166.872   7
   5   5  -6 91.3183 114.162  12
   5  -5  -6 129.664 122.532   7
   5  -5  -6 147.388 115.359   8
   5   5  -5 5468.46 470.869  12
   5   5  -5 4620.76 472.486  11
   5  -5  -5 4731.47 477.360   8
   5   5  -4 14327.7 737.833  12
   5  -5  -4 13336.8 655.460   3
   5  -5  -3 3161.55 323.802   3
   5  -5  -2 21838.2 829.865   3
   5   5  -1 11593.4 562.429  14
   5  -5  -1 11414.0 602.704   3
   5   5   0 1480.58 220.589  14
   5  -5   0 1948.49 264.462   3
   5   5   1 486.701 137.810  14
   5   5   2 3501.66 337.713  14
   5   5   3 7672.03 507.287  14
   5   5   4 2443.03 310.343  14
  -5   5  -4 2435.48 319.845  17
   5   5   5 74.9623 116.172  14
  -5   5  -5 156.612 118.716  17
   5   5   6-170.427 147.518  14
  -5   5  -6-76.7329 110.676  10
  -5   5  -6 136.019 151.318  17
  -5  -5  -7 940.464 215.871   4
  -5   5  -7 733.118 232.269  17
  -5  -5  -8 7259.97 525.915   4
  -5   5  -8 7502.52 575.535  17
  -5   5  -9 2239.26 306.336  17
  -5  -5  -9 2102.69 284.042   4
  -5  -5 -10 14.6888 86.3378   4
  -5   5 -10 195.779 99.0184  17
  -5  -5 -11 1303.13 173.313   5
  -5  -5 -11 947.301 142.345   4
   5  -6 -11 2199.48 201.994   7
   5   6 -11 2233.31 237.537   9
   5  -6 -10 416.338 129.400   7
   5  -6  -9 3091.91 364.370  15
   5  -6  -9 2661.55 292.856   7
   5  -6  -8 3898.18 438.138  15
   5  -6  -8 3724.84 371.323   7
   5  -6  -7 173.923 122.023   7
   5  -6  -7 390.868 194.158  15
   5  -6  -6 331.909 171.279  15
   5  -6  -6 420.766 159.726   7
   5   6  -5 7557.68 563.951  12
   5   6  -5 6616.06 589.434  11
   5   6  -4 131.171 94.0824   8
   5  -6  -4 364.793 150.635   3
   5   6  -4 171.812 120.545  12
   5   6  -4 502.661 174.339  11
   5  -6  -4 56.8479 113.547   8
   5   6  -3 2472.46 312.282   8
   5  -6  -3 2901.44 337.899   3
   5   6  -3 2704.70 354.345  11
   5  -6  -3 2549.13 360.404   8
   5  -6  -2 1833.91 307.216   8
   5   6  -2 2295.58 303.393   8
   5  -6  -2 2317.87 306.831   3
   5  -6  -1 1138.70 231.882   3
   5  -6   0 5615.42 462.780   3
   5  -6   1 2488.14 315.993   3
   5   6   2 3092.18 324.230  14
  -5   6  -2 2805.19 347.918  17
   5   6   2 2609.36 317.920   8
   5  -6   2 3140.01 361.063   3
   5   6   3 1830.78 265.268  14
   5   6   3 2159.07 283.278   8
  -5   6  -3 2102.93 318.664  17
   5   6   4 8048.65 550.669  14
  -5   6  -4 8106.10 614.295  17
   5   6   5 956.245 205.733  14
  -5   6  -5 1126.73 259.305  17
  -5  -6  -6 6143.50 486.669   4
  -5   6  -6 6537.21 566.558  17
  -5  -6  -7 24534.2 949.771   4
  -5   6  -7 25065.3 1057.58  17
  -5  -6  -8 18461.5 789.304   4
  -5   6  -8 17555.4 836.995  17
  -5  -6  -9 5065.00 383.894   4
  -5   6  -9 4948.69 400.193  17
  -5  -6 -10 913.611 151.782   4
  -5   6 -10 1227.13 171.379  17
   5  -7 -10 337.381 110.444   7
   5  -7  -9-159.527 124.083   7
   5  -7  -8 2597.60 329.235  15
   5  -7  -8 2483.82 294.133   7
   5  -7  -7 794.400 224.572  15
   5  -7  -7 697.795 190.453   7
   5  -7  -6 1780.60 331.793  15
   5  -7  -6 1620.59 257.318   7
   5   7  -5 776.681 227.638  11
   5   7  -4 2656.37 326.749   8
   5  -7  -4 2794.15 355.403   3
   5   7  -4 3192.47 412.656  11
   5   7  -3 285.890 117.847   8
   5  -7  -3 129.023 137.455   3
   5   7  -3 297.896 126.549  11
   5  -7  -2 7821.36 573.335   3
   5   7  -2 7655.75 566.560   8
   5  -7  -1 3246.06 370.720   3
   5   7  -1 3467.70 393.642   8
   5   7   0 1442.79 265.508   8
   5  -7   0 1339.66 252.786   3
   5   7   1 34212.3 1183.43   8
   5  -7   1 32213.5 1153.40   3
  -5   7  -1 32715.7 1115.96  17
  -5   7  -2 2189.55 317.302  17
   5   7   2 2183.96 315.348   8
   5  -7   2 2021.76 317.162   3
   5   7   3-224.424 123.350   8
   5  -7   3 13.8420 133.859   3
  -5   7  -3-191.059 169.916  17
   5   7   4-223.342 112.296   8
  -5   7  -4 203.053 168.753  17
  -5   7  -5 6176.87 540.970  17
  -5  -7  -6 2587.28 321.658   4
  -5   7  -6 3122.95 393.884  17
  -5  -7  -7 1453.63 248.083   4
  -5   7  -7 1544.77 281.116  17
  -5  -7  -8 9173.23 522.283   4
  -5   7  -8 8998.21 561.460  17
  -5  -7  -9 568.328 134.523   4
  -5   7  -9 417.827 124.896  17
   5  -8  -9 885.117 156.784   7
   5  -8  -8 106.668 108.879  15
   5  -8  -8 64.1917 111.292   7
   5  -8  -7 2874.56 321.747  15
   5  -8  -7 3236.67 335.082   7
   5  -8  -6-45.1583 132.182  15
   5  -8  -6-85.7685 129.982   7
   5   8  -5 3164.04 415.303  11
   5   8  -4 1025.58 206.948   8
   5   8  -4 1112.77 248.483  11
   5   8  -3 6707.60 573.327  11
   5   8  -3 6928.50 534.598   8
   5   8  -2 1448.62 256.246   8
   5   8  -1 189.215 159.234   8
   5   8   0 1420.37 279.879   8
  -5   8  -1 13641.6 735.231  17
   5   8   1 12752.3 742.164   8
  -5   8  -2 11311.8 698.529  17
   5   8   2 11801.2 708.423   8
   5   8   3 222.882 116.471   8
  -5   8  -3 429.861 162.390  17
   5   8   4 849.219 181.704   8
  -5   8  -4 805.205 225.447  17
  -5   8  -5 3104.85 401.062  17
  -5  -8  -6 5317.33 422.939   4
  -5   8  -6 6292.92 522.082  17
  -5  -8  -7 13503.8 621.999   4
  -5   8  -7 16478.0 756.163  17
  -5   8  -8 2932.37 292.974  17
  -5  -8  -8 2250.24 237.788   4
  -5   8  -9 6.72637 57.6736  17
   5  -9  -8-57.7036 72.0014   7
   5  -9  -7 236.285 120.216   7
   5  -9  -6 2445.74 304.423   7
   5   9  -5 1050.34 242.263  11
   5  -9  -5 851.354 205.324   7
   5   9  -4 209.826 115.545   8
   5   9  -4 163.093 121.474  11
   5   9  -3 625.143 177.168   8
   5   9  -3 998.164 228.859  11
   5   9  -2 518.933 169.769   8
   5   9  -1 1981.07 314.765   8
   5   9   0 7787.54 581.627   8
  -5   9  -1 10078.9 625.510  17
   5   9   1 9645.37 641.127   8
   5   9   2 1931.55 289.992   8
  -5   9  -2 2251.73 318.205  17
   5   9   3 9044.15 585.275   8
  -5   9  -3 9328.79 622.547  17
  -5   9  -4 1258.95 253.166  17
   5   9   4 1950.00 266.225   8
  -5   9  -5-94.5913 146.644  17
  -5  -9  -6 1538.33 210.993   4
  -5   9  -6 2370.67 300.235  17
  -5   9  -7 217.493 119.339  17
  -5  -9  -7-34.9796 66.7504   4
  -5   9  -8 168.642 77.1329  17
   5 -10  -7-48.2473 73.7432   7
   5 -10  -6 610.841 139.689   7
   5 -10  -5 1083.41 198.289   7
   5  10  -3 718.494 169.068   8
   5  10  -3 738.290 184.523  11
   5  10  -2 2999.41 335.528   8
   5  10  -1 443.611 167.185   8
   5  10   0 5029.83 452.773   8
  -5  10  -1 5203.57 415.433  17
   5  10   1 5387.72 461.380   8
   5  10   2 1726.25 259.654   8
  -5  10  -2 2000.39 268.673  17
  -5  10  -3 5297.70 434.890  17
   5  10   3 5118.20 411.721   8
  -5  10  -4 4545.58 390.148  17
   5  10   4 4433.94 347.899   8
  -5 -10  -5-54.8617 72.6315   4
  -5  10  -5 213.992 129.905  17
  -5  10  -6 3042.22 278.489  17
   5 -11  -5-3.91671 76.5654   7
   5 -11  -4 1425.48 194.043   7
   5  11  -3 744.622 145.581   8
   5  11  -2 116.835 103.071   8
   5  11  -1 18730.6 721.815   8
   5  11   0 4137.21 352.158   8
  -5  11  -1 14149.3 576.055  17
   5  11   1 14535.6 647.883   8
   5  11   2 701.466 158.875   8
  -5  11  -2 532.923 145.845  17
   5  11   3 273.841 106.843   8
  -5  11  -3 244.291 92.7986  17
   5  11   4 345.525 101.719   8
  -5  11  -4 341.315 105.526  17
   5  12   0 688.480 117.531   8
   6   0 -12 8456.14 456.779   9
   6   0 -12 7970.82 446.846  16
   6   0 -11-25.1829 106.339  16
   6   0 -11 51.4674 131.026   9
   6   0 -10 281.221 152.379   9
   6   0  -9-25.5039 156.354   9
   6   0  -8 37095.2 1353.03   9
   6   0  -7 61.2610 120.894  15
   6   0  -7 198.733 143.583  12
   6   0  -7 103.908 110.978   9
   6   0  -6 9839.62 642.963  12
   6   0  -6 10825.8 684.718   9
   6   0  -5-12.0633 120.946  12
   6   0  -4 6326.40 469.538  12
   6   0  -3-37.2937 93.0700  12
   6   0  -2 4184.05 346.652  12
   6   0  -1-32.2086 98.2393  14
   6   0  -1-206.013 98.3349  12
   6   0   0 18423.6 723.539  14
   6   0   0 19520.9 672.857  12
   6   0   1 114.888 98.0179  14
   6   0   2 86.3832 106.605  14
   6   0   3 64.8485 89.9840  14
   6   0   4 287.315 134.482  14
   6   0   5 103.177 86.4423  14
  -6   0  -5 491.862 179.609   6
   6   0   6 5084.49 435.441  14
  -6   0  -6 4999.05 527.024   6
  -6   0  -7 117.965 159.387   6
  -6   0  -8 14675.0 879.548   6
  -6   0  -9-140.806 139.696   5
  -6   0 -10 5508.19 459.044   5
  -6   0 -11 2.96233 83.1104   5
   6   1 -12 1657.36 203.530  16
   6  -1 -12 1832.74 232.266  16
   6   1 -12 2177.98 240.021   9
   6   1 -11 1677.08 250.454  16
   6  -1 -11 1931.24 271.940   9
   6   1 -11 1838.96 269.809   9
   6   1 -10 3282.46 360.816  16
   6  -1 -10 2913.92 368.641   9
   6   1 -10 2459.57 356.576   9
   6  -1  -9 12149.7 766.729   9
   6   1  -9 12843.6 784.700   9
   6  -1  -8 44592.5 1436.21  15
   6  -1  -8 43271.2 1458.26   9
   6   1  -8 46428.6 1477.01   9
   6  -1  -7 3847.37 426.435  15
   6  -1  -7 4110.73 433.356  12
   6   1  -7 4203.61 444.570  12
   6  -1  -7 4606.30 472.016   9
   6   1  -7 4122.00 443.471   9
   6  -1  -6 15029.0 777.459  15
   6  -1  -6 13907.8 760.598  12
   6   1  -6 15188.5 799.171  12
   6  -1  -6 15005.5 807.918   9
   6  -1  -5 5884.23 468.699  12
   6   1  -5 5565.70 472.105  12
   6  -1  -4 16567.2 743.878  12
   6   1  -4 16630.6 776.365  12
   6  -1  -3 33.7543 87.1696  12
   6   1  -3 156.060 120.039  12
   6  -1  -2 667.040 154.660  12
   6   1  -2 773.355 168.210  12
   6   1  -1 109.859 111.258  14
   6  -1  -1-199.700 85.9897  12
   6   1  -1-5.57189 74.9462  12
   6  -1   0 3563.16 327.607  14
   6   1   0 3817.79 344.235  14
   6  -1   1 10454.9 542.404  14
   6   1   1 10807.3 566.511  14
   6  -1   2 57.2522 77.4502  14
   6   1   2-42.1998 95.4242  14
   6  -1   3 37471.4 1045.55  14
   6   1   3 38414.9 1095.23  14
   6  -1   4 1435.05 219.799  14
   6   1   4 1586.89 241.883  14
   6   1   5 2157.21 299.295  14
  -6  -1  -5 2747.55 378.198   6
  -6   1  -5 3094.25 395.533   6
   6   1   6 102.334 106.617  14
  -6   1  -6 593.111 206.584   6
  -6  -1  -6 471.477 211.107   6
  -6   1  -7 4133.77 432.532   5
  -6   1  -7 4592.33 507.765   6
  -6  -1  -7 3956.56 483.061   6
  -6   1  -8 3211.04 390.359   5
  -6   1  -8 3162.56 434.066   6
  -6  -1  -8 3460.25 441.327   6
  -6   1  -9 2385.79 330.765   5
  -6  -1  -9 2086.20 330.576   5
  -6   1 -10 1030.65 214.546   5
  -6  -1 -10 588.190 179.373   5
  -6   1 -10 527.208 147.307  17
  -6   1 -11 321.607 110.408   5
  -6  -1 -11 239.343 99.0081   5
   6  -2 -12 242.562 99.3551  16
   6   2 -12 60.6064 69.2731   9
   6   2 -11 2090.11 278.446   9
   6  -2 -10 1729.39 289.597   9
   6   2 -10 1762.24 287.272   9
   6  -2  -9 3686.86 442.870   9
   6   2  -9 3547.01 418.667   9
   6  -2  -8 18246.5 946.011   9
   6  -2  -8 15953.3 874.233  15
   6  -2  -7 4563.15 472.252  15
   6  -2  -7 4659.76 448.866  12
   6   2  -7 4889.49 480.478  12
   6  -2  -7 4332.52 480.897   9
   6  -2  -6 19224.9 911.008  15
   6  -2  -6 17246.8 836.164  12
   6   2  -6 18661.1 899.691  12
   6  -2  -6 18086.2 912.472   9
   6  -2  -6 16125.1 824.887   8
   6  -2  -5 3066.00 346.470  12
   6   2  -5 3447.28 386.336  12
   6  -2  -4 18075.7 770.611  12
   6   2  -4 18440.7 832.207  12
   6  -2  -3 30370.3 928.017  12
   6   2  -3 29643.8 992.586  12
   6   2  -2 83553.5 1608.72  14
   6   2  -2 84361.0 1620.52  12
   6   2  -1 2581.56 296.913  14
   6   2   0 10898.5 578.764  14
   6  -2   1 1803.83 237.553  14
   6   2   1 1493.49 237.614  14
   6  -2   2 189.157 106.904  14
   6   2   2 221.963 122.965  14
   6   2   3 1844.93 271.279  14
   6   2   4 405.030 152.669  14
   6   2   5 335.967 143.300  14
  -6   2  -5 134.130 143.041   6
  -6  -2  -5 541.265 209.796   6
   6   2   6 3720.98 402.335  14
  -6   2  -6 4294.60 479.365   6
  -6  -2  -6 3751.96 461.886   6
  -6   2  -7 5952.23 510.141   5
  -6   2  -7 7160.26 623.532   6
  -6  -2  -7 5882.66 563.677   6
  -6   2  -8 136.700 137.112   5
  -6  -2  -8 447.585 208.047   6
  -6   2  -9 8833.75 599.931   5
  -6   2  -9 8353.49 578.043  17
  -6   2 -10 1960.40 272.064   5
  -6  -2 -10 1763.45 267.049   5
  -6   2 -10 1928.53 249.343  17
  -6  -2 -11 185.194 105.180   5
   6  -3 -12-55.8692 87.0070  16
   6   3 -12-91.6157 80.3377   9
   6   3 -11 461.928 154.267   9
   6   3 -10 14150.0 762.462   9
   6  -3  -9 54774.0 1590.50  15
   6  -3  -9 55186.2 1605.38   9
   6   3  -9 57712.4 1603.97   9
   6  -3  -8 40460.6 1387.39  15
   6  -3  -8 38722.4 1375.33   9
   6  -3  -7 2783.04 381.418  15
   6   3  -7 3022.38 384.420  12
   6  -3  -7 2539.89 390.060   9
   6  -3  -6 236.520 127.348   8
   6  -3  -6 146.277 140.108  15
   6  -3  -6 481.500 157.586  12
   6   3  -6-57.1047 172.760  12
   6  -3  -6 162.081 110.112   9
   6  -3  -5 2816.25 363.087   8
   6  -3  -5 2844.45 333.454  12
   6   3  -5 2740.81 346.796  12
   6  -3  -5 3448.28 397.655   9
   6  -3  -4 2541.62 290.596  12
   6   3  -4 3082.64 363.423  12
   6   3  -3 4774.17 423.520  12
   6   3  -2 89.9228 117.523  14
   6   3  -1 7219.92 486.309  14
   6  -3  -1 7802.42 458.999   3
   6   3   0 2034.55 261.865  14
   6   3   1 241.475 118.260  14
   6   3   2 4038.79 376.319  14
   6   3   3 9470.48 587.158  14
   6   3   4 273.701 153.810  14
  -6   3  -4 152.005 137.031   6
  -6  -3  -5 462.770 168.458   6
   6   3   5 146.721 117.839  14
  -6   3  -5 337.609 170.791   6
   6   3   6 3583.15 399.114  14
  -6   3  -6 3040.75 412.466   6
  -6  -3  -6 2672.21 394.794   6
  -6   3  -7 22836.8 960.654   5
  -6  -3  -7 21646.8 1017.91   6
  -6   3  -8 15464.7 782.714   5
  -6   3  -8 14208.9 796.274  17
  -6   3  -9 15011.8 743.260   5
  -6   3  -9 13879.9 725.732  17
  -6  -3 -10 201.429 130.581   5
  -6   3 -10 219.869 109.536  17
  -6  -3 -11 1027.79 164.858   5
   6   4 -11 5277.40 390.825   9
   6   4 -10 505.761 183.757   9
   6  -4  -9 4697.12 485.576  15
   6  -4  -8 8457.28 647.899  15
   6  -4  -7 25973.6 1128.48  15
   6  -4  -7 25602.9 1075.49   8
   6  -4  -6-83.8624 217.999  15
   6   4  -6-351.260 163.709  12
   6  -4  -6-49.5449 109.716   8
   6  -4  -5 467.753 183.405   8
   6   4  -5 415.099 136.773   8
   6   4  -5 626.736 205.244  12
   6   4  -4 25841.4 1036.86  12
   6  -4  -4 25703.6 1085.42   8
   6   4  -4 25124.1 948.576   8
   6   4  -3 871.305 213.024  12
   6   4  -2 2230.22 281.076  14
   6  -4  -2 2000.07 249.698   3
   6   4  -1 420.791 158.434  14
   6  -4  -1 518.173 151.212   3
   6   4   0 24022.0 890.931  14
   6   4   1 4095.34 380.047  14
   6   4   2 45778.0 1257.58  14
   6   4   3 37417.7 1169.24  14
  -6   4  -3 35789.8 1200.06  17
   6   4   4 5961.85 487.996  14
  -6   4  -4 6102.57 536.555   6
  -6   4  -4 6009.36 516.386  17
   6   4   5 6686.90 535.305  14
  -6   4  -5 6631.70 582.012   6
  -6  -4  -5 5315.56 524.906   6
  -6   4  -5 6672.07 563.001  17
  -6   4  -6 916.030 239.132  17
  -6   4  -7 16987.3 892.596  17
  -6   4  -8-106.768 163.212  17
  -6   4  -9 5446.88 446.997  17
  -6  -4 -10 841.016 173.722   5
  -6   4 -10 1165.67 184.017  17
  -6  -4 -11-133.405 75.1440   5
   6   5 -11 1025.80 164.993   9
   6   5 -10 10144.1 581.528   9
   6  -5  -9 9702.30 631.381  15
   6  -5  -8 3050.90 410.636  15
   6  -5  -7 560.953 219.146  15
   6  -5  -6 1564.67 340.515  15
   6  -5  -6 995.766 243.842   8
   6   5  -5 17748.6 886.211  12
   6  -5  -5 15640.3 883.693   8
   6   5  -5 17050.9 792.840   8
   6   5  -4 2691.68 322.049   8
   6   5  -4 2211.31 340.275  12
   6  -5  -4 2677.99 375.383   8
   6   5  -3 5996.89 511.103  12
   6  -5  -3 5672.87 439.138   3
   6   5  -3 5895.49 481.048   8
   6  -5  -3 5298.04 514.354   8
   6  -5  -2 5998.32 468.781   3
   6  -5  -2 6677.29 561.401   8
   6   5  -2 6765.29 513.538   8
   6   5  -1 179.794 134.932  14
   6   5  -1 261.142 102.120   8
   6  -5  -1 385.552 149.476   3
   6  -5  -1 312.076 138.067   8
   6   5   0 630.835 181.336  14
   6   5   0 386.137 139.498   8
   6  -5   0 447.192 170.667   3
   6   5   1 19090.1 821.121  14
   6   5   1 18084.6 823.374   8
  -6   5  -2 10408.5 640.165  17
   6   5   2 11489.3 650.194  14
   6   5   2 10977.2 639.771   8
   6   5   3 2556.45 323.842  14
   6   5   3 2891.34 336.436   8
  -6   5  -3 3685.81 407.930  17
   6   5   4 2234.41 316.349  14
  -6   5  -4 2892.70 380.773  17
  -6   5  -5 159.590 123.718  17
  -6   5  -6 359.777 178.231  17
  -6   5  -7 16823.9 870.811  17
  -6   5  -8 221.357 134.091  17
  -6   5  -9 1318.16 221.663  17
  -6  -5 -10 278.338 109.958   5
  -6   5 -10 26.5752 75.7601  17
   6   6 -10-131.927 117.974   9
   6  -6  -9 271.178 167.177  15
   6  -6  -8 617.409 223.357  15
   6  -6  -7 2284.43 352.607  15
   6  -6  -6 203.774 156.589  15
   6  -6  -5-21.0705 113.852   8
   6  -6  -4 1883.41 332.421   8
   6   6  -4 1323.28 251.214   8
   6   6  -4 1961.76 310.649  12
   6   6  -3 1248.85 235.449   8
   6  -6  -3 1365.60 237.019   3
   6   6  -3 1852.68 304.560  12
   6  -6  -3 1482.26 294.293   8
   6  -6  -2 4538.70 428.880   3
   6  -6  -2 4468.29 486.941   8
   6   6  -2 3654.21 399.980   8
   6  -6  -1 14719.2 767.528   3
   6  -6  -1 15061.4 854.356   8
   6   6  -1 15371.1 791.446   8
   6  -6   0 25923.5 1027.64   3
   6  -6   0 25676.8 1083.35   8
   6   6   0 27674.4 1059.93   8
   6  -6   1 47177.4 1389.75   3
   6   6   1 46745.6 1369.83   8
   6   6   2 36267.8 1152.50  14
   6  -6   2 37482.8 1249.97   3
   6   6   2 36262.6 1204.42   8
  -6   6  -2 37060.4 1225.89  17
   6   6   3 4734.76 431.129  14
  -6   6  -3 5372.11 498.214  17
  -6   6  -4 101.714 117.584  17
  -6   6  -5 1394.86 286.795  17
  -6   6  -6 188.409 133.078  17
  -6   6  -7 10505.8 664.220  17
  -6   6  -8 10569.8 613.486  17
  -6   6  -9 5145.56 369.672  17
   6   7 -10 3545.76 276.134   9
   6  -7  -9 1059.02 156.094   7
   6  -7  -8 10.7956 144.466  15
   6  -7  -8 392.908 123.846   7
   6  -7  -7 1194.36 244.604  15
   6  -7  -7 1153.65 200.280   7
   6  -7  -6 175.996 204.345  15
   6  -7  -6 105.674 94.2698   7
   6  -7  -5 2024.98 280.077   7
   6   7  -4 158.657 120.824   8
   6   7  -3 1507.82 265.526   8
   6   7  -2 568.285 189.832   8
   6   7  -1 10311.1 672.803   8
   6   7   0 265.759 153.860   8
   6   7   1 806.772 224.847   8
   6   7   2 2664.97 338.822   8
  -6   7  -2 2581.41 341.898  17
  -6   7  -3 3668.04 410.870  17
   6   7   3 3532.02 377.696   8
  -6   7  -4 5943.23 518.919  17
  -6   7  -5 11.2410 161.427  17
  -6   7  -6 3654.83 408.425  17
  -6   7  -7 188.500 116.341  17
  -6   7  -8 6323.64 429.862  17
  -6   7  -9 5532.16 328.282  17
   6  -8  -8-189.371 104.196  15
   6  -8  -8-32.8122 81.2094   7
   6  -8  -7-532.724 166.888  15
   6  -8  -7 16.8406 86.1841   7
   6  -8  -6 624.028 207.762  15
   6  -8  -6 743.243 175.851   7
   6  -8  -5 2260.51 336.684  15
   6  -8  -5 2864.95 320.667   7
   6   8  -4 1705.96 254.114   8
   6   8  -3 1775.41 286.563   8
   6   8  -2 5725.49 498.289   8
   6   8  -1 6479.44 535.041   8
   6   8   0 1948.54 312.110   8
   6   8   1 22789.6 971.996   8
  -6   8  -2 23726.0 963.828  17
   6   8   2 25166.2 1000.12   8
   6   8   3 1856.17 280.638   8
  -6   8  -3 1494.29 272.539  17
   6   8   4 665.461 157.758   8
  -6   8  -4 520.781 182.220  17
  -6   8  -5-38.5545 143.137  17
  -6   8  -6 1682.38 257.731  17
  -6   8  -7 437.377 139.460  17
  -6   8  -8 2273.25 223.970  17
   6  -9  -7-15.2541 62.1546   7
   6  -9  -6 227.645 92.8540  15
   6  -9  -6 171.389 95.4154   7
   6  -9  -5 51.6332 132.110  15
   6  -9  -5 180.146 128.656   7
   6   9  -4 2227.46 269.415   8
   6   9  -3 1204.24 216.381   8
   6   9  -2 1.68049 125.172   8
   6   9  -1 881.859 217.559   8
   6   9   0 936.098 231.236   8
   6   9   1 9921.57 622.815   8
  -6   9  -2 4739.11 408.893  17
   6   9   2 4503.31 413.598   8
   6   9   3 1804.29 257.857   8
  -6   9  -3 1954.32 274.110  17
   6   9   4 238.325 107.730   8
  -6   9  -4 350.865 135.152  17
  -6   9  -5 220.718 131.458  17
  -6   9  -6 1618.08 215.935  17
  -6   9  -7 5790.83 343.419  17
   6 -10  -6 72.6759 65.5881   7
   6 -10  -5-131.025 90.7542   7
   6  10  -4 233.182 92.0477   8
   6 -10  -4 124.016 99.6055   7
   6  10  -3 2467.09 265.146   8
   6  10  -2 141.780 109.977   8
   6  10  -1 1196.93 199.941   8
   6  10   0 2163.42 278.954   8
   6  10   1 1109.63 199.429   8
   6  10   2-27.1947 119.259   8
  -6  10  -2-18.8566 99.7500  17
  -6  10  -3 3006.72 281.375  17
   6  10   3 3097.83 285.824   8
   6  10   4 191.505 80.5345   8
  -6  10  -4 447.661 128.912  17
  -6  10  -5 56.5247 78.5748  17
   6 -11  -3 215.938 80.8699   7
   6  11  -2 396.931 109.793   8
   6  11  -1 151.679 91.5390   8
   6  11   0 273.411 105.067   8
   6  11   1 1544.42 191.332   8
   6  11   2 50.0418 64.2069   8
   7   0 -11 22.7534 69.3260  16
   7   0 -11-103.459 129.641   9
   7   0 -10 350.324 167.064   9
   7   0  -9-244.956 193.433   9
   7   0  -8 11110.4 742.535   9
   7   0  -7 167.154 140.076   9
   7   0  -6 9633.28 663.933  12
   7   0  -6 9922.38 697.864   9
   7   0  -6 10050.6 652.393   8
   7   0  -5-4.26179 103.850   8
   7   0  -5-19.4720 95.5055  12
   7   0  -5 156.155 127.001   9
   7   0  -4 8241.81 571.451  12
   7   0  -4 8806.94 605.992   8
   7   0  -3-253.469 127.660  12
   7   0  -2 180.934 93.6308  12
   7   0  -1 22.0809 77.6454  12
   7   0   0 1889.49 281.033  14
   7   0   1 62.7261 113.481  14
   7   0   2 642.148 186.457  14
  -7   0  -3 183.590 142.753   6
   7   0   3 16.2280 82.9440  14
   7   0   4 4183.54 404.924  14
  -7   0  -4 4699.88 492.150   6
   7   0   5-196.423 116.747  14
  -7   0  -5 104.704 152.992   6
  -7   0  -6 35632.4 1381.89   6
  -7   0  -7 374.081 233.136   6
  -7   0  -8 48.0655 106.081   5
  -7   0  -8-171.515 175.036   6
  -7   0  -9 173.543 130.556   5
  -7   0 -10 305.742 109.310   5
  -7   0 -10 231.354 97.4829  17
   7  -1 -11 3090.82 309.771   9
   7   1 -11 3133.63 314.093   9
   7  -1 -11 2497.46 270.071  16
   7  -1 -10 1717.26 276.335   9
   7   1 -10 1546.23 271.509   9
   7  -1  -9 2088.91 325.053   9
   7   1  -9 2214.27 342.908   9
   7  -1  -8 4411.98 465.413  15
   7  -1  -8 4458.41 487.558   9
   7   1  -8 5026.37 498.596   9
   7  -1  -7 662.866 188.435  15
   7  -1  -7 327.846 185.927   9
   7   1  -7 646.919 218.449   9
   7  -1  -6 3895.68 423.588  15
   7  -1  -6 4430.07 450.476   8
   7  -1  -6 4159.46 435.692  12
   7   1  -6 4094.50 434.039  12
   7  -1  -6 3780.59 441.516   9
   7   1  -6 4083.08 441.487   9
   7   1  -6 3831.47 402.967   8
   7  -1  -5 6232.88 500.961  15
   7  -1  -5 6153.48 511.320  12
   7   1  -5 6825.40 550.050  12
   7  -1  -5 6478.58 546.432   9
   7   1  -5 6890.79 544.248   9
   7  -1  -5 6168.82 528.041   8
   7   1  -5 5763.78 496.320   8
   7  -1  -4 70.5540 92.0331   8
   7   1  -4 186.888 115.927   8
   7  -1  -4 123.532 103.333  12
   7   1  -4 188.639 114.738  12
   7  -1  -4-13.5801 94.0085   9
   7  -1  -3 412.175 130.719  12
   7   1  -3 524.279 165.808  12
   7   1  -2 267.061 137.193  12
   7   1  -1 120.089 123.764  14
   7   1  -1 49.3673 86.0096  12
   7   1   0 4811.54 427.338  14
   7   1   0 4155.56 364.224  12
   7  -1   1 8642.46 566.353  14
   7   1   1 9283.05 584.400  14
   7  -1   2 1401.60 251.900  14
   7   1   2 1280.74 237.296  14
   7  -1   3 720.736 179.327  14
   7   1   3 777.297 198.940  14
  -7   1  -3 523.849 195.447   6
   7   1   4 2289.64 317.645  14
  -7   1  -4 2583.90 377.170   6
  -7  -1  -4 2570.43 384.421   6
   7   1   5 13.6428 98.5152  14
  -7   1  -5 160.552 171.543   6
  -7  -1  -5 143.592 141.332   6
  -7   1  -6 119.954 153.468   6
  -7  -1  -6 113.554 144.716   6
  -7   1  -7 15172.8 779.525   5
  -7   1  -7 15528.8 907.731   6
  -7  -1  -7 13991.7 859.293   6
  -7   1  -8 48.3431 106.899   5
  -7  -1  -8 122.563 138.092   6
  -7   1  -9 2959.41 321.247   5
  -7  -1  -9 3015.32 344.959   5
  -7   1 -10 97.0460 83.5913   5
  -7  -1 -10-17.7877 81.6698   5
  -7   1 -10-89.0962 84.0711  17
   7   2 -11 3901.47 331.043   9
   7  -2 -10 1854.45 279.052   9
   7   2 -10 1807.27 269.286   9
   7  -2  -9 22101.2 993.851   9
   7   2  -9 22861.5 995.172   9
   7  -2  -8 19692.0 939.333  15
   7  -2  -8 21013.4 1002.49   9
   7   2  -8 20515.4 968.977   9
   7  -2  -7 884.489 213.715   8
   7  -2  -7 1762.04 311.012  15
   7  -2  -7 1524.99 297.375   9
   7   2  -7 1081.45 256.284   9
   7  -2  -6 2454.52 361.527   8
   7  -2  -6 1901.91 305.301  15
   7   2  -6 2406.12 314.760   8
   7  -2  -6 1735.20 273.937  12
   7   2  -6 1936.88 319.517  12
   7  -2  -6 2269.89 343.466   9
   7   2  -6 1927.40 317.898   9
   7  -2  -5 175.985 142.118   8
   7   2  -5-151.514 107.342   8
   7  -2  -5 326.039 133.174  12
   7   2  -5 144.578 127.198  12
   7  -2  -5 80.2166 136.996   9
   7  -2  -4 14360.5 725.812  12
   7   2  -4 13657.4 766.351  12
   7  -2  -4 14436.8 775.287   9
   7  -2  -4 13606.8 782.447   8
   7   2  -4 14892.1 770.003   8
   7  -2  -3-125.791 102.358   8
   7   2  -3-299.396 138.813   8
   7   2  -3 109.025 107.736  12
   7   2  -2 6.84365 121.693  12
   7   2  -1 2233.06 301.819  14
   7   2  -1 2639.07 322.431  12
   7   2   0-27.7556 141.381  14
   7   2   1 10321.2 629.278  14
   7   2   2 17291.5 819.471  14
   7   2   3 7174.52 544.484  14
  -7   2  -3 7912.35 617.252   6
  -7  -2  -4 452.067 189.974   6
   7   2   4 87.7666 133.979  14
  -7   2  -4 58.2684 116.317   6
   7   2   5 7378.85 564.409  14
  -7   2  -5 8224.67 664.135   6
  -7  -2  -5 8812.62 705.083   6
  -7   2  -6 7203.14 623.495   6
  -7  -2  -6 6496.88 597.736   6
  -7   2  -7 9192.78 711.088   6
  -7  -2  -7 7037.57 604.243   6
  -7   2  -8 1434.75 237.726   5
  -7  -2  -8 1500.01 276.344   6
  -7   2  -9 70.7613 86.6203   5
  -7  -2  -9 38.1994 99.1818   5
  -7   2  -9-26.8531 108.720  17
  -7  -2 -10 589.776 146.685   5
  -7   2 -10 299.842 99.4521  17
   7   3 -11 273.128 119.231   9
   7   3 -10 193.158 146.259   9
   7   3  -9 69.2756 155.585   9
   7  -3  -8 10926.2 708.806  15
   7  -3  -8 10004.9 703.879   9
   7   3  -8 11316.7 717.895   9
   7  -3  -7 19662.4 957.144  15
   7  -3  -7 19087.3 967.473   9
   7  -3  -7 20252.1 947.744   8
   7  -3  -6 209.334 143.109   8
   7  -3  -6-67.4398 216.685  15
   7  -3  -6 327.346 193.217   9
   7  -3  -5 720.376 209.265   8
   7   3  -5 410.427 150.938   8
   7   3  -5 513.606 180.288  12
   7  -3  -5 655.432 192.237   9
   7  -3  -4 722.123 209.401   8
   7   3  -4 436.385 143.796   8
   7   3  -4 577.674 192.229  12
   7  -3  -4 508.264 189.521   9
   7   3  -3 5790.64 502.120  12
   7  -3  -3 5468.66 507.226   8
   7   3  -3 6452.91 513.191   8
   7  -3  -2 2311.29 337.903   8
   7   3  -2 1879.24 278.968   8
   7   3  -2 2387.42 316.798  12
   7   3  -1 32828.7 1117.64  14
   7  -3  -1 33311.4 1190.03   8
   7   3  -1 32859.6 1119.39   8
   7   3   0 106729. 2006.59  14
   7   3   0 107015. 1998.78   8
   7   3   1 8763.74 590.743  14
   7   3   1 7914.96 544.498   8
   7   3   2 17395.8 836.561  14
   7   3   2 17661.9 788.802   8
   7   3   3 938.058 221.362  14
  -7   3  -3 524.373 178.509   6
  -7  -3  -4 1229.48 265.023   6
   7   3   4 1188.03 238.943  14
  -7   3  -4 1538.13 292.679   6
  -7   3  -5 277.466 165.059   6
  -7  -3  -5 204.683 151.982   6
  -7   3  -6 8383.74 668.388   6
  -7  -3  -6 8847.61 676.874   6
  -7  -3  -7 2319.31 351.327   6
  -7   3  -7 2603.38 356.990  17
  -7  -3  -8-19.9521 123.617   6
  -7   3  -8 5.97961 141.893  17
  -7   3  -9 11313.4 596.312  17
  -7  -3 -10-101.374 108.277   5
  -7   3 -10-61.1552 71.0431  17
   7   4 -11 4377.25 308.903   9
   7   4 -10 17347.4 729.617   9
   7  -4  -9 96.0377 170.784  15
   7   4  -9-60.5002 122.076   9
   7  -4  -8 966.575 245.592  15
   7  -4  -7-139.181 208.283  15
   7  -4  -7-285.394 154.739   8
   7  -4  -6 9810.91 694.554  15
   7  -4  -6 8557.41 648.348   8
   7  -4  -5 1163.39 263.395   8
   7   4  -5 904.449 202.337   8
   7   4  -4 7045.27 573.265  12
   7  -4  -4 5602.65 533.547   8
   7   4  -4 6549.33 519.942   8
   7  -4  -3 164.627 140.037   8
   7   4  -3 93.2625 107.814   8
   7   4  -3-13.0841 117.736  12
   7  -4  -2 1415.81 286.646   8
   7   4  -2 1683.68 270.334   8
   7   4  -2 1692.89 278.639  12
   7  -4  -1 5924.17 531.732   8
   7   4  -1 5530.35 472.544  14
   7   4  -1 6527.68 518.873   8
   7  -4   0 240.864 164.273   8
   7   4   0 385.955 181.750   8
   7   4   0 170.277 142.827  14
   7  -4   0 493.226 149.512   3
   7   4   1 10853.3 662.438  14
   7   4   1 11264.6 669.564   8
   7   4   2 15716.7 797.621  14
  -7   4  -2 14025.7 747.140  17
   7   4   2 14639.9 740.539   8
   7   4   3 1490.76 277.170  14
  -7   4  -3 1668.11 283.710  17
  -7  -4  -4 3134.92 431.202   6
  -7   4  -4 4361.31 464.933   6
  -7   4  -4 4640.51 468.522  17
  -7  -4  -5 734.398 220.627   6
  -7   4  -5 1262.34 276.260  17
  -7  -4  -6 656.893 185.000   6
  -7   4  -6 720.708 234.488  17
  -7   4  -7 3868.43 424.223  17
  -7   4  -8 2849.23 338.214  17
  -7   4  -9 110.872 105.579  17
  -7  -4 -10 272.922 98.3902   5
   7   5 -10 42.1478 93.8551   9
   7  -5  -9 7019.41 497.236  15
   7   5  -9 7634.72 509.213   9
   7  -5  -8 7887.15 573.622  15
   7  -5  -7 833.900 270.861  15
   7  -5  -6 64.7450 176.164  15
   7  -5  -6 71.9084 134.544   8
   7  -5  -5 6088.63 563.512   8
   7   5  -5 4746.79 435.011   8
   7   5  -4 742.058 192.647   8
   7  -5  -4 788.739 215.305   8
   7   5  -3 14929.6 821.798  12
   7  -5  -3 13334.2 845.736   8
   7   5  -3 14935.2 784.670   8
   7   5  -2 45648.3 1426.96  12
   7  -5  -2 42433.5 1463.69   8
   7   5  -2 46123.6 1385.07   8
   7   5  -1 224.096 122.873  14
   7   5  -1 127.976 115.147   8
   7  -5  -1 194.185 113.142   3
   7  -5  -1-68.3033 140.262   8
   7   5   0 31995.1 1123.81  14
   7  -5   0 30357.8 1084.71   3
   7  -5   0 30522.9 1188.13   8
   7   5   0 31752.6 1152.22   8
   7   5   1 58880.8 1531.28  14
   7  -5   1 55961.7 1496.24   3
   7   5   1 57708.6 1543.43   8
   7   5   2 15191.4 793.659  14
  -7   5  -2 15475.3 791.928  17
   7   5   2 15364.4 784.247   8
  -7   5  -3 46.4036 116.907  17
  -7  -5  -4 1780.78 309.513   6
  -7   5  -4 2426.60 350.173  17
  -7  -5  -5 4876.01 482.525   6
  -7   5  -5 4683.44 470.785  17
  -7   5  -6 606.112 197.946  17
  -7   5  -7 965.187 230.141  17
  -7   5  -8 2547.92 294.467  17
  -7   5  -9 1473.47 199.439  17
   7   6  -9 25843.8 847.010   9
   7  -6  -8 6381.78 482.968  15
   7  -6  -7 97.4394 157.855  15
   7  -6  -6 831.482 272.038  15
   7   6  -5 275.834 130.380   8
   7  -6  -4 6668.85 588.528   8
   7   6  -4 7079.24 529.014   8
   7   6  -3 401.300 169.282   8
   7  -6  -3 219.548 159.854   8
   7   6  -2 2197.29 324.962   8
   7  -6  -2 2083.26 345.290   8
   7   6  -1 261.857 162.567   8
   7  -6  -1 84.1806 128.102   8
   7   6   0 228.862 160.835   8
   7  -6   0 360.429 167.710   8
   7   6   1 13538.5 754.865   8
  -7   6  -2 15247.3 778.840  17
   7   6   2 15548.3 785.461   8
  -7   6  -3 7250.15 565.093  17
   7   6   3 7291.96 522.855   8
  -7   6  -4 1897.46 298.430  17
  -7   6  -5 4438.45 440.445  17
  -7   6  -6 118.223 136.665  17
  -7   6  -7 7159.96 496.375  17
  -7   6  -8 6455.92 413.816  17
   7   7  -9 4449.17 307.251   9
   7  -7  -8 6646.77 430.910  15
   7  -7  -7 5131.50 424.887  15
   7  -7  -6-102.868 137.954  15
   7   7  -5 253.851 106.831   8
   7   7  -4 777.374 187.587   8
   7   7  -3 8705.14 590.858   8
   7   7  -2 37.4396 139.651   8
   7   7  -1 176.791 158.642   8
   7   7   0-153.773 145.592   8
   7   7   1 2019.86 311.061   8
  -7   7  -2 20836.0 876.538  17
   7   7   2 21635.2 913.525   8
   7   7   3 109.807 111.411   8
  -7   7  -3 62.2449 109.307  17
  -7   7  -4 1006.87 205.532  17
  -7   7  -5 284.711 136.185  17
  -7   7  -6 463.892 162.937  17
  -7   7  -7 223.332 106.910  17
  -7   7  -8 835.109 144.875  17
   7  -8  -7 187.123 109.173  15
   7  -8  -6 172.155 140.839  15
   7  -8  -5 6129.26 470.022  15
   7   8  -4 4497.83 381.265   8
   7   8  -3 1551.89 251.308   8
   7   8  -2 235.058 147.837   8
   7   8  -1 840.297 213.143   8
   7   8   0 671.331 198.658   8
   7   8   1 2286.61 312.488   8
   7   8   2 1201.46 226.190   8
  -7   8  -2 1024.48 197.962  17
   7   8   3 329.296 132.358   8
  -7   8  -3 405.163 150.679  17
  -7   8  -4 4087.34 377.657  17
  -7   8  -5-66.3233 109.110  17
  -7   8  -6 57.1770 83.9594  17
  -7   8  -7 1713.86 190.294  17
   7  -9  -5 55.8248 111.294  15
   7  -9  -4 102.916 113.149  15
   7   9  -4-123.313 86.5874   8
   7   9  -3 191.096 104.731   8
   7   9  -2 1082.18 209.070   8
   7   9  -1 439.542 154.423   8
   7   9   0 441.119 144.254   8
   7   9   1 1857.31 259.756   8
   7   9   2 3971.47 347.948   8
   7   9   3 1118.59 177.127   8
  -7   9  -3 1130.38 181.598  17
  -7   9  -4 134.178 88.0705  17
  -7   9  -5 257.447 105.971  17
   7 -10  -3-262.222 97.9226  15
   7  10  -3-52.0248 74.9371   8
   7  10  -2 432.173 123.586   8
   7  10  -1 448.590 128.810   8
   7  10   0-33.4858 75.9065   8
   7  10   1 215.854 100.477   8
   7  10   2 64.7736 69.4236   8
   8   0 -10 1054.77 201.953   9
   8   0  -9-36.9084 137.384   9
   8   0  -8-113.572 169.876   9
   8   0  -7 19.9876 82.6887   8
   8   0  -7-26.7484 157.032   9
   8   0  -6 2163.63 323.562   8
   8   0  -6 1854.08 311.118   9
   8   0  -5-13.7621 118.510   8
   8   0  -5-420.297 158.238   9
   8   0  -4 7144.48 551.108  12
   8   0  -4 7110.82 575.761   8
   8   0  -3-120.726 130.028   8
   8   0  -3-26.7503 95.5125  12
   8   0  -2 37061.9 1280.81   8
   8   0  -1-31.9321 109.083   8
   8   0   0 245591. 3184.14   8
   8   0   1 69.7381 122.037   8
   8   0   1 30.0991 114.573  14
   8   0   2 23559.6 999.726  14
  -8   0  -2 24944.3 1129.55   6
   8   0   3 115.676 99.9274  14
  -8   0  -3-13.5426 144.730   6
  -8   0  -4 2143.15 379.285   6
  -8   0  -5-22.9986 188.524   6
  -8   0  -6 6316.24 592.994   6
  -8   0  -7 4.95498 159.454   6
  -8   0  -8 4282.38 353.793   5
  -8   0  -9-3.61169 62.8336   5
   8   1 -10 2123.76 263.882   9
   8  -1  -9 1.41445 122.552   9
   8   1  -9-32.5163 123.829   9
   8  -1  -8 495.803 190.396   9
   8   1  -8 197.212 144.810   9
   8  -1  -7 882.905 200.511   8
   8  -1  -7 914.172 213.226  15
   8  -1  -7 959.998 231.870   9
   8   1  -7 1524.86 279.692   9
   8  -1  -6 65.2319 123.686   8
   8   1  -6 160.738 135.434   8
   8  -1  -6 210.940 144.284   9
   8   1  -6 82.6539 150.853   9
   8  -1  -5 3470.94 418.263   8
   8   1  -5 3734.35 416.002   8
   8   1  -5 3681.82 404.898   9
   8  -1  -5 3731.80 423.671   9
   8  -1  -4 2956.42 392.029   8
   8   1  -4 2396.13 341.988   8
   8   1  -4 2390.59 332.121  12
   8  -1  -3 1600.74 284.386   8
   8   1  -3 1631.01 274.968   8
   8   1  -3 1237.91 249.418  12
   8   1  -2 10643.4 656.066  12
   8  -1  -2 11180.9 721.069   8
   8   1  -2 11109.4 704.035   8
   8  -1  -1 1334.03 273.442   8
   8   1  -1 1620.39 281.532   8
   8   1   0 9803.00 659.447  14
   8  -1   0 8558.27 618.539   8
   8   1   0 9364.94 633.749   8
   8  -1   1 2937.76 366.317   8
   8   1   1 3331.02 400.227  14
   8   1   1 3160.07 364.088   8
  -8   1  -1 3548.87 415.329   6
   8  -1   2 1906.42 305.103  14
   8   1   2 2277.43 344.349  14
  -8   1  -2 2686.92 384.875   6
  -8   1  -3 894.178 238.367   6
  -8  -1  -3 1173.64 265.071   6
  -8   1  -4-77.7824 184.491   6
  -8  -1  -4-88.3512 136.791   6
  -8   1  -5 5550.13 546.119   6
  -8  -1  -5 4961.86 539.805   6
  -8   1  -6 9602.40 709.464   6
  -8  -1  -6 9144.98 702.521   6
  -8   1  -7 897.554 239.989   6
  -8  -1  -7 1414.73 285.826   6
  -8  -1  -8 299.021 115.029   5
  -8  -1  -8 107.350 125.583   6
  -8  -1  -9 175.145 86.0123   5
  -8   1  -9 19.2983 79.0375  17
   8   2 -10 6.96050 91.5401   9
   8   2  -9 413.309 173.639   9
   8  -2  -8-159.313 159.003  15
   8  -2  -8 134.710 146.965   9
   8   2  -8-10.0324 116.126   9
   8  -2  -7 673.875 170.351   8
   8  -2  -7 351.014 149.501  15
   8  -2  -7 420.419 187.319   9
   8   2  -7 613.529 197.776   9
   8  -2  -6 1927.92 311.389   8
   8  -2  -6 1899.15 307.325  15
   8   2  -6 1277.14 245.843   8
   8  -2  -6 1722.93 309.775   9
   8   2  -6 1933.69 305.301   9
   8  -2  -5 6894.68 546.175  15
   8  -2  -5 7863.37 607.497   9
   8   2  -5 7487.08 563.937   9
   8  -2  -5 6402.59 566.136   8
   8   2  -5 6873.07 544.485   8
   8  -2  -4 2948.75 365.717   9
   8   2  -4 3667.83 413.402   8
   8  -2  -3 969.316 248.493   8
   8   2  -3 1203.89 250.991   8
   8   2  -3 1220.14 245.673  12
   8   2  -2 11642.5 704.059  12
   8  -2  -2 10840.1 726.824   8
   8   2  -2 10975.3 698.541   8
   8   2  -1 5306.48 468.313  12
   8  -2  -1 5559.64 518.274   8
   8   2  -1 6147.88 517.620   8
   8   2   0 28226.4 1103.61  14
   8   2   0 24244.5 956.924  12
   8  -2   0 26605.4 1087.24   8
   8   2   0 26551.2 1050.72   8
   8   2   1 100159. 2067.95  14
   8  -2   1 96166.8 2004.10   8
   8   2   1 98937.8 1976.30   8
   8   2   2 10052.7 667.097  14
  -8   2  -2 9455.88 687.277   6
  -8  -2  -3 466.261 201.849   6
  -8   2  -3 286.781 176.043   6
  -8   2  -4 1994.97 341.743   6
  -8  -2  -4 1884.49 349.777   6
  -8   2  -5 1253.69 286.928   6
  -8  -2  -5 1345.31 301.262   6
  -8   2  -6 5519.76 528.509   6
  -8  -2  -6 4855.20 505.928   6
  -8  -2  -7 2958.91 367.137   6
  -8  -2  -8 145.002 101.911   5
  -8  -2  -8-21.0236 95.8495   6
  -8   2  -8-71.3847 124.330  17
  -8  -2  -9-7.52214 70.1256   5
  -8   2  -9 92.4267 84.9530  17
   8   3 -10 6945.02 416.703   9
   8   3  -9 25.7159 105.646   9
   8  -3  -8 3380.42 365.718  15
   8   3  -8 3370.11 361.038   9
   8   3  -7 36.5242 109.190   9
   8  -3  -7 78.1372 112.815   8
   8  -3  -6 4497.76 458.921  15
   8   3  -6 4183.25 429.015   9
   8  -3  -6 4426.56 469.352   8
   8   3  -6 4673.85 429.919   8
   8  -3  -5 251.689 171.029   8
   8  -3  -5 358.401 181.766  15
   8   3  -5 335.844 152.753   8
   8   3  -5 112.030 106.882   9
   8  -3  -4 1135.06 266.356   8
   8   3  -4 1525.44 279.602   8
   8  -3  -3 683.422 225.319   8
   8   3  -3 367.212 149.907   8
   8  -3  -2 2188.00 357.784   8
   8   3  -2 1670.04 287.438   8
   8   3  -2 1886.76 313.887  12
   8   3  -1 480.412 180.123   8
   8   3  -1 270.222 141.773  12
   8  -3   0 1062.82 248.256   8
   8   3   0 1091.08 241.232   8
   8   3   0 713.674 213.509  14
   8   3   0 1184.44 241.616  12
   8   3   1 26600.4 1078.90  14
   8   3   1 27648.5 1057.94   8
   8   3   2 20137.8 874.371   8
  -8   3  -3-128.565 126.163   6
  -8   3  -4 2183.11 339.655   6
  -8  -3  -4 1637.33 334.629   6
  -8   3  -5-24.5607 147.486   6
  -8  -3  -5 199.102 161.675   6
  -8   3  -5 29.8613 145.388  17
  -8  -3  -6 13225.6 784.907   6
  -8   3  -6 13050.8 740.509  17
  -8  -3  -7 519.896 161.847   6
  -8   3  -7 714.047 185.386  17
  -8  -3  -8 11.6642 74.9874   6
  -8   3  -8-64.7135 115.921  17
  -8  -3  -9 140.078 75.8512   5
  -8   3  -9 118.897 80.8751  17
   8   4 -10 597.510 131.636   9
   8   4  -9-8.02561 103.151   9
   8  -4  -8 796.323 216.157  15
   8   4  -8 779.683 193.313   9
   8  -4  -7 146.799 182.242  15
   8   4  -7-22.9133 129.875   9
   8  -4  -7-269.469 138.523   8
   8  -4  -6 209.057 152.877  15
   8   4  -6 188.753 147.385   8
   8   4  -6 318.685 155.944   9
   8  -4  -6 134.446 132.057   8
   8   4  -5 466.466 155.809   8
   8  -4  -5 503.452 200.129   8
   8  -4  -4 1621.75 316.142   8
   8   4  -4 1449.69 258.510   8
   8  -4  -3 7697.90 633.563   8
   8   4  -3 8331.27 602.780   8
   8  -4  -2 3151.11 412.360   8
   8   4  -2 3178.77 381.271   8
   8  -4  -1 1653.81 310.841   8
   8   4  -1 1779.44 304.794   8
   8   4   0 3272.00 389.712   8
   8  -4   0 4148.45 454.332   8
   8   4   1 75.9147 103.988   8
   8   4   2 6923.36 522.384   8
  -8   4  -3 1311.61 261.386  17
  -8   4  -4 499.264 177.314  17
  -8  -4  -4 757.430 230.715   6
  -8  -4  -5 427.747 175.940   6
  -8   4  -5 202.688 149.276  17
  -8  -4  -6 2074.69 296.510   6
  -8   4  -6 1860.26 297.793  17
  -8  -4  -7 46.6320 104.164   6
  -8   4  -7 236.123 128.782  17
  -8   4  -8 2785.84 277.271  17
   8   5  -9 26559.1 778.496   9
   8  -5  -8 14111.7 661.358  15
   8   5  -8 14008.0 642.650   9
   8  -5  -7 721.483 211.055  15
   8   5  -7 1073.68 209.631   9
   8  -5  -6 2495.49 365.270  15
   8   5  -6 2777.02 320.870   9
   8   5  -6 2819.92 306.232   8
   8  -5  -6 2415.33 336.553   8
   8   5  -5-62.4745 149.473   8
   8  -5  -5 100.666 147.334   8
   8   5  -4 143.481 125.633   8
   8  -5  -4 30.5826 148.035   8
   8  -5  -3 4519.92 491.889   8
   8   5  -3 4392.13 440.966   8
   8   5  -2 33.0123 120.942   8
   8  -5  -2 18.5426 174.336   8
   8   5  -1 2934.03 371.760   8
   8  -5  -1 2527.73 362.203   8
   8  -5   0 4515.49 468.415   8
   8   5   0 4471.22 452.607   8
   8   5   1 1006.53 227.689   8
   8   5   2 5259.27 463.472   8
  -8   5  -3 314.985 167.445  17
  -8   5  -4-196.934 133.806  17
  -8  -5  -4-171.393 136.210   6
  -8  -5  -5 2048.82 301.836   6
  -8   5  -5 1486.73 255.572  17
  -8   5  -6 715.602 186.142  17
  -8   5  -7 501.604 143.313  17
  -8   5  -8 859.148 153.418  17
   8  -6  -8 4840.47 361.305  15
   8   6  -8 5718.45 366.466   9
   8  -6  -7 7704.63 498.474  15
   8   6  -7 7295.56 453.339   9
   8  -6  -6 579.170 202.605  15
   8   6  -6 449.894 135.627   9
   8  -6  -5 1280.78 282.845  15
   8   6  -5 1339.84 219.301   8
   8   6  -4 2560.75 312.234   8
   8  -6  -4 1819.04 309.940   8
   8   6  -3 2574.64 333.852   8
   8  -6  -3 1921.16 342.221   8
   8   6  -2 202.320 128.560   8
   8  -6  -2 369.546 138.033   8
   8   6  -1-36.7581 125.912   8
   8  -6  -1 42.3665 124.253   8
   8   6   0 1157.09 236.949   8
   8   6   1 89.9050 112.449   8
   8   6   2 4281.44 406.233   8
  -8  -6  -3 685.121 214.512   6
   8   6   3 364.068 137.768   8
  -8   6  -3 704.282 179.739  17
  -8   6  -4 86.8801 104.334  17
  -8  -6  -4 131.828 138.076   6
  -8   6  -5 3967.83 367.302  17
  -8   6  -6 107.383 93.6712  17
  -8   6  -7 1999.22 224.151  17
   8  -7  -7 623.812 161.997  15
   8   7  -7 347.580 104.422   9
   8  -7  -6 2918.82 315.648  15
   8  -7  -5 2688.17 330.425  15
   8   7  -5 2615.76 267.609   8
   8   7  -4 1105.97 206.357   8
   8   7  -3 367.792 143.094   8
   8   7  -2 193.367 136.006   8
   8   7  -1 620.118 192.238   8
   8   7   0 1135.30 233.271   8
   8   7   1 121.151 127.041   8
   8   7   2 1630.72 246.269   8
  -8  -7  -3 770.132 187.377   6
   8   7   3 863.923 172.812   8
  -8   7  -3 1240.07 208.744  17
  -8   7  -4 189.470 109.471  17
  -8   7  -5 618.788 154.112  17
  -8   7  -6 1804.76 208.024  17
   8  -8  -6 84.9692 89.0353  15
   8  -8  -5 237.788 130.047  15
   8  -8  -4 58.0054 137.931  15
   8   8  -4 3.66812 79.3303   8
   8   8  -3 5659.51 408.150   8
   8   8  -2 6205.73 443.498   8
   8   8  -1 407.346 137.113   8
   8   8   0-51.3839 104.056   8
   8   8   1 569.916 158.461   8
   8   8   2 797.425 166.476   8
   8   8   3-89.4351 73.1320   8
  -8   8  -4 1613.16 191.015  17
   8  -9  -4 44.7857 81.2765  15
   8  -9  -3 279.264 136.722  15
   8   9  -3 167.272 89.4758   8
   8   9  -2 424.310 118.099   8
   8   9  -1-64.7578 86.0060   8
   8   9   0 12.3542 77.0690   8
   8   9   1 530.125 124.447   8
   8   9   2 1889.03 197.629   8
   9   0  -9-98.3999 108.805   9
   9   0  -8 2950.08 321.529   9
   9   0  -7 119.816 126.007   8
   9   0  -7 292.014 156.956   9
   9   0  -6 12937.8 697.408   9
   9   0  -6 13230.9 735.015   8
   9   0  -5 155.982 138.703   8
   9   0  -4 4635.68 474.571   8
   9   0  -3-155.775 143.424   8
   9   0  -2 4094.58 456.655   8
   9   0  -1-132.006 153.947   8
  -9   0   0 9961.71 699.511   6
   9   0   0 9315.67 649.980   8
   9   0   1 3.50613 116.700   8
  -9   0  -1 555.122 204.908   6
  -9   0  -2 42720.1 1476.71   6
  -9   0  -3 153.420 171.954   6
  -9   0  -4 9505.78 695.975   6
  -9   0  -5-251.232 197.422   6
  -9   0  -6 9957.14 653.033   6
  -9   0  -7-13.6190 105.453   6
  -9   0  -8 1391.11 189.603  17
   9   1  -9 132.167 104.625   9
   9   1  -8 114.124 103.001   9
   9  -1  -7 540.510 162.742   8
   9   1  -7 998.689 205.712   8
   9  -1  -7 682.420 174.634   9
   9   1  -7 921.734 213.578   9
   9  -1  -6 4766.92 440.411   9
   9   1  -6 4498.91 410.598   9
   9  -1  -6 5240.82 477.620   8
   9   1  -6 5608.11 474.305   8
   9  -1  -5 8775.15 638.732   8
   9   1  -5 8382.78 611.735   8
   9  -1  -4 1803.63 321.553   8
   9   1  -4 1634.94 280.783   8
   9  -1  -3 3.70984 134.608   8
   9   1  -3 5.61484 124.167   8
   9  -1  -2 1544.13 301.577   8
   9   1  -2 1650.43 299.813   8
   9  -1  -1 474.674 209.855   8
   9   1  -1 357.930 182.301   8
   9  -1   0 89088.8 1990.66   8
   9   1   0 94033.3 1998.12   8
  -9   1  -1 33549.3 1252.05   6
  -9  -1  -1 32202.2 1292.12   6
   9  -1   1 33115.0 1175.90   8
   9   1   1 32497.9 1147.93   8
  -9   1  -2 114.020 150.815   6
  -9  -1  -2 313.370 198.384   6
  -9   1  -3-90.7370 168.538   6
  -9  -1  -3-54.5078 178.147   6
  -9   1  -4-189.121 167.318   6
  -9  -1  -4 194.863 185.063   6
  -9   1  -5 1150.37 245.852   6
  -9  -1  -5 851.080 254.805   6
  -9   1  -6 256.046 163.277   6
  -9  -1  -6 222.909 153.656   6
  -9  -1  -7 64.7245 124.872   6
  -9   1  -7 46.7418 107.029  17
  -9   1  -8 169.815 89.6381  17
   9   2  -9-29.0474 85.1622   9
   9   2  -8 4267.04 359.711   9
   9  -2  -7 1777.25 247.999  15
   9   2  -7 1774.63 261.337   9
   9  -2  -7 1802.56 256.806   8
   9  -2  -6 1242.41 248.149   8
   9   2  -6 1763.59 267.825   8
   9   2  -6 1256.14 234.772   9
   9  -2  -5 2147.82 331.213   8
   9   2  -5 2343.86 314.099   8
   9  -2  -4-8.82034 146.179   8
   9   2  -4-81.5725 118.585   8
   9  -2  -3 3992.49 458.035   8
   9   2  -3 3775.59 428.473   8
   9  -2  -2 219.558 157.113   8
   9   2  -2 17.0953 147.389   8
   9  -2  -1 5297.84 516.618   8
   9   2  -1 4795.59 471.490   8
   9  -2   0 19066.1 924.917   8
   9   2   0 17755.4 873.348   8
   9   2   1 2375.78 320.044   8
  -9  -2  -2 384.195 212.518   6
  -9   2  -2 327.218 190.935   6
  -9   2  -3 2049.97 323.838   6
  -9  -2  -3 2440.13 382.298   6
  -9   2  -4-13.5699 106.157   6
  -9  -2  -4 133.127 189.786   6
  -9   2  -5 2092.84 319.996   6
  -9  -2  -5 1594.81 298.988   6
  -9   2  -5 1316.08 236.517  17
  -9  -2  -6 4768.96 445.748   6
  -9   2  -6 5267.86 424.684  17
  -9  -2  -7 244.296 108.171   6
  -9   2  -7 340.972 130.119  17
  -9   2  -8-4.24422 74.2614  17
   9   3  -9 1860.94 202.864   9
   9   3  -8 101.684 88.7524   9
   9  -3  -7 238.104 108.181  15
   9   3  -7 301.879 122.909   9
   9  -3  -7 108.686 99.3830   8
   9  -3  -6 173.095 131.499  15
   9   3  -6 13.9552 101.685   8
   9  -3  -6-5.27086 108.072   8
   9  -3  -5 7259.69 526.719  15
   9  -3  -5 6091.39 541.475   8
   9   3  -5 6453.17 507.092   8
   9  -3  -4-64.3418 170.579   8
   9   3  -4-16.7574 111.337   8
   9  -3  -3 206.390 166.445   8
   9   3  -3 344.453 166.134   8
   9  -3  -2 12845.3 792.038   8
   9   3  -2 12599.0 744.926   8
   9  -3  -1 23424.2 1046.57   8
   9   3  -1 23611.5 1007.82   8
   9  -3   0 40545.4 1336.40   8
   9   3   0 39821.7 1285.81   8
   9   3   1 445.534 179.415   8
   9   3   2 2237.52 296.569   8
  -9  -3  -3 1212.62 292.803   6
  -9   3  -4-65.0390 97.5585   6
  -9  -3  -4 3.90197 154.097   6
  -9   3  -4 209.098 134.316  17
  -9  -3  -5 12280.3 717.686   6
  -9   3  -5 12877.9 662.868  17
  -9  -3  -6 453.305 170.314   6
  -9   3  -6 248.027 136.163  17
  -9  -3  -7 342.053 94.9179   5
  -9  -3  -7 277.214 104.254   6
  -9   3  -7 274.403 120.468  17
   9   4  -8 152.249 79.7579   9
   9  -4  -7 615.297 162.665  15
   9   4  -7 977.622 177.522   9
   9  -4  -6 158.092 116.322  15
   9   4  -6 93.4335 102.877   8
   9  -4  -6 162.514 126.769   8
   9  -4  -5 2355.21 317.851  15
   9   4  -5 2229.24 291.758   8
   9  -4  -5 2053.73 324.807   8
   9   4  -4 323.126 156.951   8
   9  -4  -4 354.679 163.882   8
   9  -4  -3 1710.83 310.183   8
   9   4  -3 2291.96 316.205   8
   9  -4  -2 4315.15 466.260   8
   9   4  -2 4321.28 438.709   8
   9  -4  -1-240.579 171.835   8
   9   4  -1-24.0356 122.038   8
   9   4   0 25.1828 116.702   8
   9  -4   0-155.264 156.001   8
   9   4   1 6252.61 490.489   8
   9   4   2 118.054 84.7643   8
  -9  -4  -3 485.400 211.749   6
  -9  -4  -4 2097.02 328.796   6
  -9   4  -4 2221.78 276.066  17
  -9  -4  -5-91.1836 137.983   6
  -9   4  -5-16.6588 110.301  17
  -9  -4  -6 121.988 119.290   6
  -9   4  -6-31.2937 84.9910  17
  -9   4  -7 1811.53 203.419  17
   9  -5  -7 392.863 136.210  15
   9  -5  -6 366.939 152.823  15
   9   5  -6 243.031 102.657   8
   9  -5  -5 1838.60 285.738  15
   9   5  -5 1593.08 234.945   8
   9  -5  -5 1282.93 249.530   8
   9   5  -4 249.485 124.481   8
   9  -5  -4 106.327 147.035   8
   9   5  -3-44.5034 116.576   8
   9  -5  -3-85.7419 130.423   8
   9   5  -2 3990.91 414.556   8
   9  -5  -2 3486.20 407.602   8
   9   5  -1-3.84834 122.831   8
   9  -5  -1-50.1113 124.187   8
   9   5   0 648.000 181.982   8
   9  -5   0 1152.97 223.657   8
   9   5   1 720.104 185.135   8
   9   5   2 821.660 181.411   8
  -9  -5  -3 151.613 144.699   6
  -9  -5  -4 1696.03 263.042   6
  -9   5  -4 1859.28 240.070  17
  -9  -5  -5 825.353 188.499   6
  -9   5  -5 922.355 165.240  17
  -9   5  -6 4166.49 306.721  17
   9  -6  -7 1035.21 166.339  15
   9  -6  -6 5.70962 109.450  15
   9  -6  -5 73.8334 126.165  15
   9   6  -5 145.784 102.121   8
   9  -6  -4 17.8966 121.837  15
   9   6  -4-15.6316 136.561   8
   9   6  -3-63.6218 112.517   8
   9   6  -2 253.294 160.208   8
   9   6  -1 79.8572 127.827   8
   9   6   0 151.889 140.962   8
   9   6   1 424.068 145.182   8
  -9  -6  -2 1347.23 264.718   6
   9   6   2 993.702 180.391   8
  -9  -6  -3 2285.52 284.806   6
  -9  -6  -4 641.961 150.832   6
  -9   6  -4 1187.22 177.141  17
  -9   6  -5 104.757 71.7785  17
   9  -7  -5 201.025 121.389  15
   9   7  -5 158.433 78.4537   8
   9  -7  -4-74.4886 110.775  15
   9   7  -4-91.0018 94.2230   8
   9   7  -3 1834.49 234.954   8
   9   7  -2 3167.32 316.594   8
   9   7  -1 181.315 102.057   8
   9   7   0 276.133 130.248   8
   9   7   1 453.104 118.772   8
   9   7   2 672.861 138.137   8
  -9  -7  -2 1098.17 193.659   6
  -9  -7  -3 498.389 131.223   6
   9  -8  -3 124.015 91.8897  15
   9   8  -3 31.2265 66.6315   8
   9   8  -2 850.829 146.507   8
   9   8  -1 92.8422 84.7683   8
   9   8   0-80.3018 89.5744   8
   9   8   1-108.651 72.3266   8
  10   0  -7-25.3191 72.1560   8
  10   0  -6 1998.01 265.859   8
  10   0  -5 91.1713 112.710   8
  10   0  -4 754.205 217.967   8
  10   0  -3 28.6597 151.037   8
  10   0  -2 2422.45 338.837   8
  10   0  -1 66.7579 151.796   8
 -10   0   0 20090.7 903.254   6
  10   0   0 21256.3 911.052   8
  10   0   1-196.521 119.680   8
 -10   0  -1 280.731 160.902   6
 -10   0  -2 2465.01 342.103   6
 -10   0  -3-125.241 129.285   6
 -10   0  -4 6321.53 490.380   6
 -10   0  -5 13.5680 115.499   6
 -10   0  -6 7252.38 448.113   6
 -10   0  -6 7808.50 413.313  17
  10  -1  -7 2535.12 255.198   8
  10   1  -7 2564.17 250.052   8
  10  -1  -6 1365.27 229.252   8
  10   1  -6 1393.83 224.024   8
  10  -1  -5 2264.56 316.654   8
  10   1  -5 1991.63 282.506   8
  10  -1  -4 2101.28 325.759   8
  10   1  -4 1897.03 308.588   8
  10  -1  -3 4129.46 440.091   8
  10   1  -3 3957.43 422.133   8
  10  -1  -2 1823.36 310.265   8
  10   1  -2 2010.41 320.498   8
 -10  -1   1 9504.51 628.237   6
  10  -1  -1 10236.7 653.252   8
  10   1  -1 9981.81 644.011   8
  10  -1   0 387.512 173.132   8
  10   1   0 375.324 162.206   8
 -10  -1   0 641.430 210.265   6
  10   1   1 2989.71 333.537   8
 -10   1  -1 2624.49 333.367   6
 -10  -1  -1 2437.27 350.447   6
 -10   1  -2 2046.92 304.347   6
 -10  -1  -2 2563.16 348.693   6
 -10   1  -3 28.3331 106.423   6
 -10  -1  -3 268.118 155.732   6
 -10   1  -4 87.8007 110.130   6
 -10  -1  -4-86.7794 146.977   6
 -10   1  -4 196.512 101.966  17
 -10   1  -5 156.787 123.346   6
 -10  -1  -5 298.311 141.237   6
 -10   1  -5 295.341 111.390  17
 -10  -1  -6-88.6578 99.5888   6
 -10   1  -6 56.8339 73.6836  17
  10  -2  -7 260.931 87.9874   8
  10   2  -6 474.274 140.486   8
  10  -2  -6 345.516 124.470   8
  10  -2  -5 4243.17 407.559   8
  10   2  -5 4124.72 381.047   8
  10  -2  -4 3154.65 376.730   8
  10   2  -4 2817.93 345.920   8
  10  -2  -3 69.4935 145.332   8
  10   2  -3-49.7128 138.674   8
  10  -2  -2 2350.93 330.611   8
  10   2  -2 2182.22 318.709   8
  10  -2  -1 9182.10 615.987   8
  10   2  -1 8683.65 592.517   8
 -10  -2   0 9842.23 662.569   6
  10  -2   0 10535.3 631.771   8
  10   2   0 10031.9 611.902   8
  10   2   1 392.104 133.983   8
 -10  -2  -1 838.076 241.179   6
 -10  -2  -2 1188.59 248.542   6
 -10   2  -3 270.292 127.810   6
 -10  -2  -3 302.205 166.850   6
 -10   2  -4-66.2584 93.1083   6
 -10  -2  -4 90.7327 129.564   6
 -10  -2  -5 1715.58 258.434   6
 -10   2  -5 1860.74 214.676  17
 -10  -2  -6 55.4036 84.7891   6
 -10   2  -6 167.515 76.2932  17
  10  -3  -6 3255.00 312.154   8
  10   3  -6 2888.89 271.665   8
  10   3  -5 307.680 122.879   8
  10  -3  -5 344.756 143.477   8
  10   3  -4 135.471 124.277   8
  10  -3  -4 77.3443 121.339   8
  10  -3  -3-8.91102 124.315   8
  10   3  -3 96.8546 133.509   8
  10  -3  -2 342.006 167.090   8
  10   3  -2 790.287 209.906   8
  10  -3  -1 1174.06 238.030   8
  10   3  -1 1355.92 254.725   8
  10   3   0 2115.55 292.290   8
  10  -3   0 1650.25 262.523   8
 -10  -3  -1 14031.6 788.747   6
  10   3   1 12781.5 643.179   8
 -10  -3  -2 552.029 180.566   6
 -10  -3  -3 43.6033 140.874   6
 -10  -3  -4 3223.34 345.847   6
 -10  -3  -5 369.979 135.040   6
 -10   3  -5 398.910 105.121  17
  10   4  -6 695.409 133.708   8
  10  -4  -6 553.888 134.308  15
  10  -4  -5 3901.60 318.678  15
  10  -4  -5 4059.19 363.201   8
  10   4  -5 4196.61 339.453   8
  10  -4  -4-52.8574 99.8444  15
  10   4  -4 79.3673 86.5956   8
  10  -4  -4 24.3543 100.245   8
  10  -4  -3 1147.18 205.680  15
  10   4  -3 1264.12 224.791   8
  10  -4  -3 1007.60 222.374   8
  10   4  -2 477.635 166.734   8
  10  -4  -2 602.543 166.149   8
  10  -4  -1 4822.49 420.175   8
  10   4  -1 4921.19 419.334   8
  10  -4   0 14621.4 679.565   8
  10   4   0 16372.7 734.349   8
 -10  -4  -1 17111.4 835.043   6
  10   4   1 16841.9 704.210   8
 -10  -4  -2 918.923 227.953   6
 -10  -4  -3 204.131 136.460   6
 -10  -4  -4 92.3648 91.8870   6
 -10  -4  -5 0.35953 62.9014   6
  10  -5  -5 62.3432 97.0119  15
  10   5  -5 565.137 130.012   8
  10  -5  -4 428.112 136.856  15
  10   5  -4 295.996 112.919   8
  10  -5  -3 311.570 119.613  15
  10   5  -3 473.092 151.321   8
  10  -5  -3 477.411 161.238   8
  10   5  -2 137.859 102.804   8
  10  -5  -2 97.9855 120.746   8
  10   5  -1 104.582 120.183   8
  10   5   0 2394.00 276.604   8
 -10  -5  -1 860.520 212.411   6
  10   5   1 811.080 163.944   8
 -10  -5  -2 2487.67 293.206   6
 -10  -5  -3 190.437 116.108   6
 -10  -5  -4 61.3500 79.3932   6
  10  -6  -4 130.725 73.6882  15
  10   6  -4 42.3973 68.5742   8
  10  -6  -3 4426.81 325.322  15
  10   6  -3 5106.22 346.326   8
  10   6  -2-66.9346 108.649   8
  10   6  -1 15666.2 625.853   8
  10   6   0 6330.77 393.711   8
  10   6   1 92.0288 70.6706   8
 -10  -6  -1 78.7869 98.7243   6
 -10  -6  -2 860.958 159.803   6
  11   0  -5 70.9679 88.1504   8
  11   0  -4 108.977 100.238   8
  11   0  -3 11.2686 104.269   8
  11   0  -2 2994.24 314.778   8
  11   0  -1 29.1181 100.015   8
  11   0   0 1002.32 182.733   8
 -11   0  -1 222.513 109.073   6
 -11   0  -2 52.4773 79.8876   6
 -11   0  -3 30.9311 76.4688   6
  11   1  -5 181.993 96.8477   8
  11  -1  -5 281.133 111.577   8
  11  -1  -4 49.5588 91.0715   8
  11   1  -4 170.898 103.164   8
  11  -1  -3 3372.60 331.455   8
  11   1  -3 4017.69 355.344   8
  11  -1  -2 239.866 125.838   8
  11   1  -2 101.853 94.8037   8
  11  -1  -1-34.6026 90.1844   8
  11   1  -1 67.5085 119.931   8
  11  -1   0 240.401 94.8194   8
  11   1   0-9.92442 77.4870   8
 -11  -1   0 30.8531 77.3188   6
 -11  -1  -1 120.645 94.6668   6
 -11  -1  -2 1804.43 239.013   6
 -11  -1  -3 219.997 110.995   6
 -11  -1  -4 152.293 92.3148   6
  11   2  -5 292.480 107.060   8
  11  -2  -5 70.5231 77.9052   8
  11   2  -4 528.993 133.083   8
  11  -2  -4 919.220 177.485   8
  11   2  -3-31.1607 96.3333   8
  11  -2  -3 7.80800 96.5811   8
  11  -2  -2 791.924 180.526   8
  11   2  -2 1014.89 192.951   8
 -11  -2   2 619.997 137.260   6
  11   2  -1 2031.25 250.006   8
 -11  -2   1 2211.50 255.245   6
  11  -2  -1 2159.88 253.749   8
  11   2   0 194.824 116.758   8
 -11  -2   0 236.672 117.021   6
  11  -2   0 12.0561 71.3721   8
 -11  -2  -1 23.6458 103.166   6
 -11  -2  -2-97.2730 117.999   6
 -11  -2  -3-11.9914 82.8676   6
  11   3  -4 1210.72 177.030   8
  11  -3  -4 510.998 135.207   8
  11  -3  -3 7990.69 456.238   8
  11   3  -3 7123.33 425.746   8
  11   3  -2 2126.40 242.026   8
  11  -3  -2 1888.74 229.215   8
 -11  -3   2 2034.74 233.393   6
  11  -3  -1 2874.28 271.879   8
  11   3  -1 2440.54 262.392   8
 -11  -3   1 2422.16 267.124   6
 -11  -3   0 7068.49 445.752   6
  11   3   0 7375.88 418.569   8
 -11  -3  -1 3062.19 299.197   6
 -11  -3  -2 818.596 166.255   6
 -11  -3  -3 530.225 130.245   6
  11   4  -3 45.5895 75.2066   8
 -11  -4   2 215.117 104.931   6
  11   4  -2 18.0779 80.8463   8
 -11  -4   1 4790.15 348.727   6
  11   4  -1 5370.46 349.680   8
  11   4   0 553.168 123.246   8
 -11  -4   0 566.283 141.251   6
 -11  -4  -1 3173.28 286.352   6
 -11  -4  -2-99.9264 87.4744   6
   0   0   0    0.00    0.00   0
TITL ZHOUJYP_6 in P2(1)/c
REM P2(1)/c (#14 in standard setting)
CELL 1.54184   9.667806  10.929411  11.723089  90.0000  93.3950  90.0000
ZERR    5.00   0.000791   0.001113   0.000828   0.0000   0.0069   0.0000
LATT  1
SYMM -x, y+1/2,-z+1/2
SFAC C H N O
UNIT 55.00 50.00 5.00 5.00
TREF
HKLF 4
END
;
_shelx_hkl_checksum     66987
_shelx_res_file
;
TITL ZHOUJYP_6 in P21/c #14
    zhoujyp_6.res
    created by SHELXL-2018/3 at 12:23:13 on 21-Sep-2020
REM reset to P21/c #14
CELL 1.54184 9.667806 10.929411 11.723089 90 93.395 90
ZERR 4 0.000791 0.001113 0.000828 0 0.0069 0
LATT 1
SYMM -X,0.5+Y,0.5-Z
SFAC C H N O
UNIT 60 60 4 8
L.S. 10 0 0
PLAN  20
BOND
fmap 2 53
ACTA
REM <olex2.extras>
REM <HklSrc "%.\\ZHOUJYP_6.hkl">
REM </olex2.extras>
WGHT    0.067800    0.239800
FVAR       9.01226
O1    4    0.320100    0.527194    0.459252    11.00000    0.04515    0.08604 =
         0.02758   -0.01030    0.00686    0.00726
AFIX 147
H1    2    0.396573    0.509295    0.437474    11.00000   -1.50000
AFIX   0
O2    4    0.440869    0.533284    0.626392    11.00000    0.04205    0.07445 =
         0.02993   -0.00456    0.00580    0.01468
N1    3    0.302284    0.587974    0.812499    11.00000    0.03366    0.07157 =
         0.02529   -0.00376    0.00549    0.00981
AFIX  43
H1A   2    0.377666    0.564178    0.783957    11.00000   -1.20000
AFIX   0
C1    1    0.194202    0.616671    0.735827    11.00000    0.03259    0.03793 =
         0.02942    0.00103    0.00414   -0.00232
C2    1    0.204098    0.595592    0.617090    11.00000    0.03499    0.03630 =
         0.02883   -0.00017    0.00459   -0.00226
C3    1    0.091259    0.626156    0.542344    11.00000    0.04551    0.04935 =
         0.02791    0.00003    0.00187   -0.00258
AFIX  43
H3    2    0.096893    0.611557    0.464602    11.00000   -1.20000
AFIX   0
C4    1   -0.027116    0.676839    0.579970    11.00000    0.03805    0.05759 =
         0.04034    0.00648   -0.00209    0.00254
AFIX  43
H4    2   -0.100826    0.695348    0.528272    11.00000   -1.20000
AFIX   0
C5    1   -0.036975    0.700698    0.696149    11.00000    0.03744    0.04384 =
         0.04071    0.00605    0.00761    0.00196
C6    1    0.072174    0.669863    0.771763    11.00000    0.03876    0.04501 =
         0.02949    0.00013    0.00817    0.00250
AFIX  43
H6    2    0.064581    0.684862    0.849231    11.00000   -1.20000
AFIX   0
C7    1    0.330512    0.549789    0.570004    11.00000    0.04193    0.04224 =
         0.02601   -0.00073    0.00662   -0.00102
C8    1   -0.165141    0.759348    0.738236    11.00000    0.04927    0.07982 =
         0.05631    0.01214    0.01205    0.02125
AFIX 137
H8A   2   -0.238018    0.699747    0.739025    11.00000   -1.50000
H8B   2   -0.193583    0.825546    0.688383    11.00000   -1.50000
H8C   2   -0.145628    0.790187    0.814164    11.00000   -1.50000
AFIX   0
C9    1    0.303533    0.593154    0.932980    11.00000    0.03466    0.04572 =
         0.02692   -0.00023    0.00377    0.01085
C10   1    0.417233    0.645291    0.993892    11.00000    0.03642    0.04000 =
         0.03468   -0.00114    0.00290    0.00941
C11   1    0.418621    0.645929    1.112624    11.00000    0.04896    0.04973 =
         0.03610   -0.00464   -0.00508    0.00955
AFIX  43
H11   2    0.494677    0.678781    1.154221    11.00000   -1.20000
AFIX   0
C12   1    0.310385    0.599215    1.170106    11.00000    0.06103    0.06179 =
         0.02512    0.00305    0.00442    0.01748
AFIX  43
H12   2    0.312562    0.602599    1.249460    11.00000   -1.20000
AFIX   0
C13   1    0.198862    0.547449    1.109612    11.00000    0.04626    0.05871 =
         0.03902    0.01239    0.01511    0.01089
AFIX  43
H13   2    0.125187    0.516229    1.148058    11.00000   -1.20000
AFIX   0
C14   1    0.196401    0.541871    0.991520    11.00000    0.03632    0.05596 =
         0.03576    0.00259    0.00460    0.00288
AFIX  43
H14   2    0.122853    0.503693    0.951043    11.00000   -1.20000
AFIX   0
C17   1    0.534833    0.699490    0.933333    11.00000    0.04114    0.05425 =
         0.05311    0.00090    0.00357   -0.00147
AFIX 137
H17A  2    0.582818    0.635765    0.895481    11.00000   -1.50000
H17B  2    0.597691    0.739472    0.987773    11.00000   -1.50000
H17C  2    0.499370    0.757976    0.877931    11.00000   -1.50000
AFIX   0
HKLF 4
REM  ZHOUJYP_6 in P21/c #14
REM wR2 = 0.1306, GooF = S = 1.041, Restrained GooF = 1.041 for all data
REM R1 = 0.0447 for 1828 Fo > 4sig(Fo) and 0.0565 for all 2285 data
REM 166 parameters refined using 0 restraints
END
WGHT      0.0678      0.2398
REM Highest difference peak  0.249,  deepest hole -0.199,  1-sigma level  0.040
Q1    1  -0.1877  0.7237  0.8153  11.00000  0.05    0.25
Q2    1  -0.1228  0.8587  0.7635  11.00000  0.05    0.20
Q3    1  -0.2562  0.7651  0.6786  11.00000  0.05    0.17
Q4    1   0.2027  0.6009  0.6557  11.00000  0.05    0.13
Q5    1   0.2464  0.5538  0.6018  11.00000  0.05    0.13
Q6    1   0.4040  0.6111  0.7868  11.00000  0.05    0.13
Q7    1   0.1836  0.6153  0.5966  11.00000  0.05    0.12
Q8    1  -0.0428  0.6619  0.6480  11.00000  0.05    0.11
Q9    1   0.6575  0.7015  1.0949  11.00000  0.05    0.11
Q10   1  -0.2142  0.7747  0.6032  11.00000  0.05    0.10
Q11   1   0.5568  0.6748  0.8369  11.00000  0.05    0.10
Q12   1   0.5416  0.7068  1.1638  11.00000  0.05    0.10
Q13   1  -0.2460  0.9190  0.7819  11.00000  0.05    0.10
Q14   1   0.5647  0.8897  0.9378  11.00000  0.05    0.10
Q15   1   0.6401  0.6531  0.9563  11.00000  0.05    0.10
Q16   1   0.1016  0.4580  1.1286  11.00000  0.05    0.10
Q17   1   0.0819  0.5105  0.7916  11.00000  0.05    0.10
Q18   1   0.3732  0.5976  0.9680  11.00000  0.05    0.10
Q19   1   0.4299  0.6228  1.0326  11.00000  0.05    0.09
Q20   1   0.2419  0.5943  0.9570  11.00000  0.05    0.09
;
_shelx_res_checksum     28256
