# Supplementary material for: 4-Methyl-2-(2-methyl­anilino)benzoic acid
Source: IUCrdata. 2023 Jul 14;8(Pt 7):x230599. doi: 10.1107/S2414314623005990 (PMC10626613; doi:10.1107/S2414314623005990)
Supplement: Supplementary file 2 [file x-08-x230599-Isup2.hkl]

#
# h,k,l, Fc-squared, Fo-squared, sigma(Fo-squared), status flag
#
data_I
_shelx_title ' ZHOUJYP_6 in P21/c #  14'
_shelx_refln_list_code          4
_shelx_F_calc_maximum      114.46
_exptl_crystal_F_000       512.00
_reflns_d_resolution_high  0.8205

loop_
 _space_group_symop_operation_xyz
 'x, y, z'
 '-x, y+1/2, -z+1/2'
 '-x, -y, -z'
 'x, -y-1/2, z-1/2'

_cell_length_a     9.6678
_cell_length_b    10.9294
_cell_length_c    11.7231
_cell_angle_alpha  90.000
_cell_angle_beta   93.395
_cell_angle_gamma  90.000

_shelx_F_squared_multiplier     1.000

loop_
 _refln_index_h
 _refln_index_k
 _refln_index_l
 _refln_F_squared_calc
 _refln_F_squared_meas
 _refln_F_squared_sigma
 _refln_observed_status
   1   0   0        287.84        260.15         3.31 o
   2   0   0        780.37        682.95         7.65 o
   3   0   0         96.32         73.52         2.25 o
   4   0   0          1.58          3.75         1.16 o
   5   0   0          4.34          4.41         1.35 o
   6   0   0        258.57        234.27         6.76 o
   7   0   0         23.16         23.26         3.46 o
   8   0   0       2963.09       3023.74        39.20 o
   9   0   0        108.96        118.51         5.86 o
  10   0   0        261.76        254.67         7.90 o
  11   0   0         14.61         12.34         2.25 o
   1   1   0       6392.37       5417.42        19.04 o
   2   1   0       1421.31       1286.71        11.47 o
   3   1   0          7.48          5.68         0.50 o
   4   1   0        142.82        139.86         2.90 o
   5   1   0          7.70          8.30         1.11 o
   6   1   0         47.10         45.41         2.92 o
   7   1   0         50.51         54.85         4.04 o
   8   1   0        122.08        113.83         4.53 o
   9   1   0       1053.58       1128.02        30.44 o
  10   1   0          5.23          5.62         1.27 o
  11   1   0          1.65          0.95         0.86 o
   0   2   0       1876.71       1606.74        12.28 o
   1   2   0       3130.34       2748.38        17.23 o
   2   2   0       8389.46       7754.31        28.96 o
   3   2   0        484.78        432.43         4.75 o
   4   2   0         74.60         71.89         2.74 o
   5   2   0         90.48         98.86         3.70 o
   6   2   0        138.23        134.18         7.13 o
   7   2   0          0.07         -0.34         1.74 o
   8   2   0        338.07        324.21         7.95 o
   9   2   0        209.06        226.50         8.07 o
  10   2   0        122.49        124.99         4.51 o
  11   2   0          0.70          1.53         0.86 o
   2   3   0        223.40        227.49         3.58 o
   3   3   0         29.16         45.59         2.87 o
   4   3   0          6.28         13.58         1.97 o
   5   3   0          0.57          1.44         1.33 o
   6   3   0         25.27         25.05         3.22 o
   7   3   0       1270.19       1315.83        17.44 o
   8   3   0         10.20         12.66         1.45 o
   9   3   0        467.04        494.61        11.41 o
  10   3   0         28.26         23.23         2.86 o
  11   3   0         93.69         89.08         3.76 o
   0   4   0        939.55        953.32        12.08 o
   1   4   0         44.55         39.58         1.53 o
   2   4   0         60.50         54.89         1.93 o
   3   4   0        241.76        255.77         6.99 o
   4   4   0          4.22         15.62         2.16 o
   5   4   0          7.57          2.05         1.32 o
   6   4   0        270.09        295.76        10.97 o
   7   4   0          6.28          3.99         0.97 o
   8   4   0         49.02         45.49         5.40 o
   9   4   0          0.10         -0.64         1.15 o
  10   4   0        180.58        190.58        10.78 o
  11   4   0          7.15          6.88         1.14 o
   1   5   0        501.34        470.51        11.69 o
   2   5   0        413.04        407.48         6.36 o
   3   5   0        954.72       1005.32        17.00 o
   4   5   0         73.48         89.90         3.71 o
   5   5   0         21.22         20.98         2.88 o
   6   5   0          4.61          5.97         1.14 o
   7   5   0        379.04        383.75         6.99 o
   8   5   0         56.49         55.31         4.01 o
   9   5   0          9.95         11.34         3.11 o
  10   5   0         30.17         29.48         3.41 o
   0   6   0          0.02          0.24         0.90 o
   1   6   0         16.03         10.66         1.32 o
   2   6   0       2502.77       2670.33        28.49 o
   3   6   0          4.07          6.53         2.04 o
   4   6   0         26.95         30.06         3.67 o
   5   6   0         71.38         69.14         5.70 o
   6   6   0        329.57        325.71         7.51 o
   7   6   0          1.95          3.61         1.43 o
   8   6   0         12.65         14.25         2.92 o
   9   6   0          0.44          1.87         1.74 o
  10   6   0         72.61         77.95         4.85 o
   1   7   0          0.07         -0.29         1.32 o
   2   7   0         28.46         23.03         3.23 o
   3   7   0         85.61         76.14         5.74 o
   4   7   0        181.49        195.89         9.52 o
   5   7   0         18.44         17.12         2.25 o
   6   7   0          1.76          3.27         1.89 o
   7   7   0          2.05         -1.79         1.79 o
   8   7   0         14.49         13.98         2.87 o
   9   7   0          2.28          3.40         1.60 o
   0   8   0         33.29         31.20         3.48 o
   1   8   0         17.52         12.72         2.50 o
   2   8   0         57.80         64.18         5.40 o
   3   8   0         77.62         81.54         3.61 o
   4   8   0        212.27        202.32        10.96 o
   5   8   0         15.25         17.49         3.45 o
   6   8   0         21.30         23.99         3.84 o
   7   8   0          8.73          8.27         2.45 o
   8   8   0          0.04         -0.63         1.28 o
   9   8   0          1.38         -0.99         1.10 o
   1   9   0         20.28         15.57         1.73 o
   2   9   0         17.81         18.27         1.84 o
   3   9   0        443.42        435.91        14.61 o
   4   9   0         92.56         87.79         6.53 o
   5   9   0         82.12         95.88         7.16 o
   6   9   0         15.61         11.53         2.85 o
   7   9   0          6.25          5.43         1.78 o
   8   9   0          0.18          0.15         0.95 o
   0  10   0          0.61          0.39         1.66 o
   1  10   0         39.89         33.44         3.14 o
   2  10   0          8.24          5.19         1.48 o
   3  10   0         25.52         26.23         3.75 o
   4  10   0         69.86         75.62         4.27 o
   5  10   0         60.59         61.93         5.57 o
   6  10   0         28.61         26.64         3.43 o
   7  10   0          0.31         -0.41         0.93 o
   1  11   0         25.72         29.19         2.80 o
   2  11   0         12.17         11.73         2.65 o
   3  11   0         38.61         40.77         4.28 o
   4  11   0          5.24          3.83         1.17 o
   5  11   0         61.79         50.94         4.34 o
   6  11   0          2.55          3.37         1.29 o
   0  12   0         25.53         24.18         3.34 o
   1  12   0          1.26          0.67         1.19 o
   2  12   0          1.73          3.22         1.08 o
   3  12   0         15.14         15.79         1.71 o
   4  12   0          3.35          1.34         1.03 o
   5  12   0         14.70          8.48         1.45 o
   1  13   0          5.07          4.68         1.34 o
   2  13   0          0.23         -1.07         1.07 o
 -11   1   1          0.04          0.11         0.89 o
 -10   1   1        121.05        121.98         4.56 o
  -9   1   1          3.28          5.08         1.69 o
  -8   1   1         18.40         18.31         2.42 o
  -7   1   1          0.06          0.96         0.87 o
  -6   1   1          0.18         -0.51         1.00 o
  -5   1   1        131.25        139.05         3.47 o
  -4   1   1        263.87        249.06         4.77 o
  -3   1   1       1092.35        980.75         5.96 o
  -2   1   1        741.69        719.16         8.64 o
   0   1   1         11.47         13.86         0.33 o
   1   1   1        584.35        555.72         5.89 o
   2   1   1        365.60        374.18         8.03 o
   3   1   1        823.19        699.22         8.34 o
   4   1   1          0.53          0.26         0.56 o
   5   1   1        470.50        477.58         7.98 o
   6   1   1        113.60        130.83         4.82 o
   7   1   1        112.43        110.37         5.01 o
   8   1   1         32.72         39.85         2.37 o
   9   1   1        362.89        404.47         7.47 o
  10   1   1         32.48         33.38         2.41 o
  11   1   1          0.04          1.49         1.17 o
 -11   2   1         32.21         26.29         1.80 o
 -10   2   1        104.79        109.95         5.26 o
  -9   2   1         56.61         62.01         4.29 o
  -8   2   1         72.95         69.79         3.55 o
  -7   2   1         31.50         30.04         2.71 o
  -6   2   1         31.59         31.78         3.66 o
  -5   2   1         47.17         69.07         4.59 o
  -4   2   1        237.72        272.34         8.07 o
  -3   2   1          2.97          4.18         0.80 o
  -2   2   1        382.53        400.09         4.03 o
  -1   2   1       3170.07       2778.73        17.33 o
   0   2   1       5667.12       4993.59        10.66 o
   1   2   1        250.79        233.14         6.59 o
   2   2   1        791.88        824.21         7.21 o
   3   2   1         47.98         37.89         1.41 o
   4   2   1        163.46        185.76         6.75 o
   5   2   1         48.33         47.76         2.61 o
   6   2   1         23.87         20.48         2.07 o
   7   2   1        118.52        127.08         7.75 o
   8   2   1       1150.35       1211.74        14.32 o
   9   2   1         34.97         29.25         3.94 o
  10   2   1          6.97          6.98         2.75 o
  11   2   1          0.28          0.29         1.27 o
 -11   3   1         31.24         31.90         1.90 o
 -10   3   1         15.22         15.58         2.14 o
  -9   3   1        265.74        289.60         8.94 o
  -8   3   1          7.20          4.47         1.37 o
  -7   3   1        388.32        406.16         8.11 o
  -6   3   1        105.17         92.82         4.11 o
  -5   3   1         23.51         25.22         2.87 o
  -4   3   1        329.55        368.16         9.28 o
  -3   3   1       1476.88       1503.68        13.36 o
  -2   3   1        921.85        855.90         5.57 o
  -1   3   1      13101.03      12294.85        23.74 o
   0   3   1       1245.24       1179.74         5.98 o
   1   3   1       7613.22       7192.78        15.21 o
   2   3   1       2712.45       2533.07        14.50 o
   3   3   1          1.43          0.33         0.78 o
   4   3   1         20.54         25.66         2.66 o
   5   3   1        692.06        682.97        14.48 o
   6   3   1          2.93          2.97         1.46 o
   7   3   1        112.82        102.52         5.23 o
   8   3   1        318.28        334.21         9.30 o
   9   3   1          7.78          5.49         2.21 o
  10   3   1        143.68        163.86         7.70 o
  11   3   1         39.94         37.70         3.68 o
 -11   4   1         56.84         62.74         3.57 o
 -10   4   1         61.06         59.99         3.65 o
  -9   4   1          0.87         -1.33         1.33 o
  -8   4   1         22.06         21.18         2.68 o
  -7   4   1         70.45         73.80         3.59 o
  -6   4   1          4.07          5.83         1.35 o
  -5   4   1         21.53         24.66         2.10 o
  -4   4   1        407.22        416.11         7.44 o
  -3   4   1       1764.68       1832.43        16.04 o
  -2   4   1         67.12         76.90         2.69 o
  -1   4   1       1808.69       1738.86         8.30 o
   0   4   1         16.30         25.26         1.45 o
   1   4   1       1417.82       1397.60        11.12 o
   2   4   1       1574.76       1578.35        16.12 o
   3   4   1        277.04        307.56         8.06 o
   4   4   1         19.85         17.01         2.35 o
   5   4   1         15.65         12.94         2.30 o
   6   4   1         61.17         50.42         4.68 o
   7   4   1        133.25        136.18         5.80 o
   8   4   1          2.44          0.93         1.28 o
   9   4   1         55.53         76.98         6.04 o
  10   4   1        188.54        208.75         6.63 o
  11   4   1         38.52         39.07         3.53 o
 -10   5   1          0.28          1.29         1.48 o
  -9   5   1          0.12         -0.33         1.08 o
  -8   5   1         31.77         33.74         3.19 o
  -7   5   1          3.18          1.56         0.75 o
  -6   5   1          5.11          3.45         0.78 o
  -5   5   1        146.11        141.72         5.06 o
  -4   5   1          0.63          3.76         1.54 o
  -3   5   1       2896.63       2999.67        29.61 o
  -2   5   1        203.60        216.15         7.50 o
  -1   5   1        913.33        966.68         9.54 o
   0   5   1        210.80        202.18         4.49 o
   1   5   1         68.25         76.80         2.99 o
   2   5   1          3.70          0.92         0.47 o
   3   5   1        802.79        849.10        13.96 o
   4   5   1          4.02          4.60         1.50 o
   5   5   1          5.35          5.99         1.70 o
   6   5   1        219.62        229.03         7.16 o
   7   5   1        685.77        708.16        10.83 o
   8   5   1         15.85         12.39         2.80 o
   9   5   1          9.07          8.87         2.28 o
  10   5   1          8.71         10.22         1.60 o
 -10   6   1        173.76        192.88         7.71 o
  -9   6   1          0.05          0.98         1.57 o
  -8   6   1          0.14          0.04         1.09 o
  -7   6   1          0.00          2.00         1.24 o
  -6   6   1        177.72        185.27         5.70 o
  -5   6   1         11.51         14.02         2.85 o
  -4   6   1          0.13         -1.28         1.68 o
  -3   6   1         35.07         30.87         3.55 o
  -2   6   1       5921.70       6013.88        43.98 o
  -1   6   1        291.64        285.60         9.03 o
   0   6   1         51.29         59.28         3.15 o
   1   6   1         47.55         34.69         2.19 o
   2   6   1        619.84        592.63        13.41 o
   3   6   1        781.70        802.20        16.80 o
   4   6   1         54.22         47.53         4.55 o
   5   6   1         24.47         30.63         3.89 o
   6   6   1        590.05        578.17        12.01 o
   7   6   1        151.53        166.69         9.29 o
   8   6   1          4.53          1.11         1.38 o
   9   6   1          6.04          5.22         1.79 o
  10   6   1          0.31          1.07         0.71 o
  -9   7   1          1.26          2.23         1.26 o
  -8   7   1          8.86          7.63         2.37 o
  -7   7   1          0.11          2.18         1.95 o
  -6   7   1        131.21        126.95         8.28 o
  -5   7   1         34.26         41.29         3.32 o
  -4   7   1         55.70         49.91         5.00 o
  -3   7   1         11.30         10.78         2.57 o
  -2   7   1         10.61         12.92         2.59 o
  -1   7   1          1.04          5.95         1.74 o
   0   7   1          4.80          4.18         0.99 o
   1   7   1         93.53        106.16         4.08 o
   2   7   1        309.34        368.18        11.59 o
   3   7   1         16.72         22.46         3.22 o
   4   7   1         33.84         34.46         4.19 o
   5   7   1        393.38        406.81         8.17 o
   6   7   1          7.85          9.93         2.77 o
   7   7   1         21.12         24.87         3.83 o
   8   7   1          1.43          1.49         1.56 o
   9   7   1          6.44          5.58         1.46 o
  -9   8   1          1.88          1.14         1.04 o
  -8   8   1          5.47          5.02         1.69 o
  -7   8   1          7.58         10.35         2.62 o
  -6   8   1         79.00         79.78         6.59 o
  -5   8   1          1.18          2.33         1.96 o
  -4   8   1        856.03        843.20        20.66 o
  -3   8   1         45.01         42.19         3.29 o
  -2   8   1        521.21        582.12        15.90 o
  -1   8   1          2.18          4.77         1.84 o
   0   8   1         37.04         41.23         4.09 o
   1   8   1          3.86          2.81         0.87 o
   2   8   1         18.24         18.53         2.11 o
   3   8   1         15.43         13.59         1.94 o
   4   8   1        325.50        334.73         9.16 o
   5   8   1        157.91        162.72         6.43 o
   6   8   1        244.22        280.59        11.97 o
   7   8   1         25.70         28.15         3.85 o
   8   8   1          5.57          7.02         1.95 o
   9   8   1          0.47         -0.89         0.89 o
  -8   9   1          0.96         -0.80         1.06 o
  -7   9   1          3.42          5.41         1.90 o
  -6   9   1         13.68         10.86         2.68 o
  -5   9   1         25.03         24.39         3.88 o
  -4   9   1        148.86        154.04         8.94 o
  -3   9   1        391.36        386.23        13.28 o
  -2   9   1          9.60          8.40         1.27 o
  -1   9   1         99.35         97.35         4.03 o
   0   9   1          6.82          6.81         1.25 o
   1   9   1          0.14         -0.10         1.10 o
   2   9   1         56.93         48.46         2.89 o
   3   9   1         37.84         37.31         3.13 o
   4   9   1        121.95        118.80         7.80 o
   5   9   1        122.09        121.55         5.51 o
   6   9   1        122.47        122.16         7.67 o
   7   9   1         21.81         22.87         3.20 o
   8   9   1          7.16          6.53         1.53 o
  -7  10   1          5.31          5.52         1.59 o
  -6  10   1         19.69         14.74         2.46 o
  -5  10   1          1.19          5.46         2.06 o
  -4  10   1         55.16         67.09         5.77 o
  -3  10   1         83.49         74.43         4.40 o
  -2  10   1          0.86         -0.97         1.27 o
  -1  10   1         61.58         55.49         3.88 o
   0  10   1         14.21         12.09         2.06 o
   1  10   1          0.27          0.71         1.44 o
   2  10   1          1.52          0.84         1.41 o
   3  10   1          4.42          5.08         1.98 o
   4  10   1         85.30         98.69         4.93 o
   5  10   1         60.36         65.10         3.80 o
   6  10   1         16.12         13.66         2.46 o
   7  10   1          2.30          2.66         1.24 o
  -6  11   1          0.57          1.87         1.13 o
  -5  11   1        245.32        230.61         8.89 o
  -4  11   1          0.58          0.42         1.38 o
  -3  11   1         79.41         77.05         3.35 o
  -2  11   1          3.14          1.25         1.05 o
  -1  11   1         30.83         33.33         4.52 o
   0  11   1          1.34         -0.36         1.24 o
   1  11   1          0.05         -1.18         1.51 o
   2  11   1          0.15         -1.01         1.50 o
   3  11   1         24.58         21.35         3.31 o
   4  11   1          5.66          4.25         1.22 o
   5  11   1        182.05        176.34         5.30 o
   6  11   1         19.86         19.02         2.36 o
  -4  12   1        107.17         93.24         5.02 o
  -3  12   1         36.39         39.21         3.60 o
  -2  12   1          7.68          7.56         1.10 o
  -1  12   1          0.01         -0.51         1.43 o
   0  12   1         54.56         60.98         5.12 o
   1  12   1         16.43         17.38         2.83 o
   2  12   1          1.53         -1.67         1.67 o
   3  12   1          0.08         -0.12         0.87 o
   4  12   1         60.00         54.67         3.04 o
  -1  13   1          0.67          0.21         0.85 o
   0  13   1         17.51         14.09         4.47 o
   1  13   1          3.78          2.20         0.73 o
   2  13   1          7.63          5.42         1.26 o
 -11   0   2         35.62         36.87         3.88 o
 -10   0   2         33.92         29.83         4.17 o
  -9   0   2         52.46         50.41         5.62 o
  -8   0   2        453.67        456.31        15.77 o
  -7   0   2          2.31          2.23         1.15 o
  -6   0   2         64.94         51.51         4.27 o
  -5   0   2         45.54         35.16         3.24 o
  -4   0   2       8183.58       8488.86        42.41 o
  -3   0   2       1315.26       1271.21        15.77 o
  -2   0   2         27.56         34.08         1.79 o
  -1   0   2        339.42        300.02         3.63 o
   0   0   2       1437.16       1261.76         9.97 o
   2   0   2       1146.55       1024.78         7.05 o
   3   0   2         67.67         65.90         4.46 o
   4   0   2       4078.49       4339.73        29.97 o
   5   0   2        205.05        215.83         7.62 o
   6   0   2          0.25          1.06         1.31 o
   7   0   2         14.40          7.91         2.30 o
   8   0   2        304.98        297.80         9.22 o
   9   0   2        475.88        525.97        18.18 o
  10   0   2         27.88         30.35         4.21 o
  11   0   2          2.11          0.65         0.98 o
 -11   1   2          2.61          1.98         0.93 o
 -10   1   2         21.10         23.62         2.74 o
  -9   1   2         18.18         19.69         2.62 o
  -8   1   2        136.38        134.99         4.92 o
  -7   1   2          2.22          3.29         1.69 o
  -6   1   2          7.57          8.86         1.40 o
  -5   1   2       1324.27       1401.18        13.41 o
  -4   1   2        228.70        260.39         4.02 o
  -3   1   2         11.37         10.93         0.68 o
  -2   1   2          3.20          1.82         0.33 o
  -1   1   2        158.47        142.79         1.96 o
   0   1   2       2165.00       1909.13         7.91 o
   1   1   2       2332.75       2086.53        11.12 o
   2   1   2        236.60        238.75         3.83 o
   3   1   2         77.78         93.20         2.21 o
   4   1   2         73.21         68.74         2.72 o
   5   1   2        247.04        287.96         6.28 o
   6   1   2          0.39          0.16         0.74 o
   7   1   2         17.42         16.50         2.13 o
   8   1   2         24.51         28.00         2.42 o
   9   1   2          0.75          2.46         1.48 o
  10   1   2         32.19         28.30         3.18 o
  11   1   2         24.35         22.22         2.94 o
 -11   2   2         11.39          9.81         1.17 o
 -10   2   2         27.52         27.91         2.83 o
  -9   2   2          1.36          1.42         1.32 o
  -8   2   2        142.76        137.52         5.04 o
  -7   2   2          0.12          0.08         1.50 o
  -6   2   2       1015.59       1033.68        14.06 o
  -5   2   2        179.85        195.61         4.11 o
  -4   2   2        616.25        577.93         7.69 o
  -3   2   2        291.27        296.48         4.01 o
  -2   2   2        218.71        212.07         2.59 o
  -1   2   2       2947.89       2779.40         7.74 o
   0   2   2       3795.43       3406.59         9.58 o
   1   2   2        143.87        117.29         2.48 o
   2   2   2       2823.35       2676.27        28.41 o
   3   2   2        113.18        127.03         3.11 o
   4   2   2         33.40         35.67         2.54 o
   5   2   2        148.64        161.90         4.77 o
   6   2   2          1.92          2.52         0.99 o
   7   2   2        221.13        212.89        10.09 o
   8   2   2        116.48        120.32         5.89 o
   9   2   2          1.85          4.36         1.75 o
  10   2   2         18.14         14.63         3.06 o
  11   2   2          0.20         -1.20         1.45 o
 -11   3   2         16.72         24.84         1.67 o
 -10   3   2          7.13          6.97         2.76 o
  -9   3   2        161.50        156.56         6.68 o
  -8   3   2         27.03         23.40         2.25 o
  -7   3   2         29.61         26.90         2.19 o
  -6   3   2          1.63          1.11         1.45 o
  -5   3   2        142.75        164.57         4.94 o
  -4   3   2         30.08         34.63         1.64 o
  -3   3   2       2718.26       2877.37        25.54 o
  -2   3   2        301.45        282.58         2.68 o
  -1   3   2        309.40        303.39         2.53 o
   0   3   2       1587.66       1505.02         6.64 o
   1   3   2        243.78        230.30         3.43 o
   2   3   2        162.04        151.69         2.99 o
   3   3   2        337.27        364.65         8.80 o
   4   3   2         22.96         23.74         2.67 o
   5   3   2        385.20        437.57        12.07 o
   6   3   2         50.30         49.73         4.63 o
   7   3   2        220.96        215.93         7.07 o
   8   3   2        235.93        247.94        10.77 o
   9   3   2         28.98         27.55         3.65 o
  10   3   2          7.95          6.80         2.22 o
  11   3   2          9.81         10.08         2.05 o
 -11   4   2          0.09          1.28         1.21 o
 -10   4   2          7.27          6.72         1.45 o
  -9   4   2         45.97         53.17         3.93 o
  -8   4   2         42.08         38.98         3.45 o
  -7   4   2         24.27         19.85         1.98 o
  -6   4   2         25.71         25.95         2.30 o
  -5   4   2          0.54          1.29         0.75 o
  -4   4   2        107.35        116.95         4.69 o
  -3   4   2        127.38        130.22         3.76 o
  -2   4   2       1301.29       1338.59        15.41 o
  -1   4   2        423.48        394.85         5.17 o
   0   4   2        107.25         95.15         4.17 o
   1   4   2          1.61          0.69         0.43 o
   2   4   2        450.14        394.98         8.80 o
   3   4   2         67.93         63.91         4.03 o
   4   4   2         55.41         58.19         4.14 o
   5   4   2         90.50         91.86         5.85 o
   6   4   2        534.20        563.62        15.48 o
   7   4   2        166.77        182.04         5.41 o
   8   4   2         77.99         85.24         6.43 o
   9   4   2          0.18          1.45         1.04 o
  10   4   2         10.22         11.31         2.81 o
  11   4   2          3.02         -1.08         1.08 o
 -10   5   2          1.18          1.47         0.96 o
  -9   5   2         41.80         46.19         3.58 o
  -8   5   2          0.02          0.33         1.22 o
  -7   5   2        556.54        552.32        13.00 o
  -6   5   2         68.65         79.51         3.63 o
  -5   5   2        255.21        268.87        10.22 o
  -4   5   2         15.67         16.19         2.62 o
  -3   5   2          1.92          3.09         1.52 o
  -2   5   2        467.93        443.50        11.10 o
  -1   5   2        994.45       1053.36        14.19 o
   0   5   2         14.07         20.50         1.53 o
   1   5   2        484.91        488.45         5.81 o
   2   5   2        122.82        118.27         5.12 o
   3   5   2        747.45        821.82        14.83 o
   4   5   2         22.74         27.68         3.04 o
   5   5   2         38.72         43.11         4.16 o
   6   5   2        130.19        135.07         4.57 o
   7   5   2        179.58        188.93         5.62 o
   8   5   2         75.29         64.75         5.71 o
   9   5   2          7.82         10.12         2.23 o
  10   5   2         28.09         30.63         3.61 o
 -10   6   2          0.21         -0.82         1.34 o
  -9   6   2          3.65          3.12         1.97 o
  -8   6   2          3.31          3.48         1.16 o
  -7   6   2         33.75         26.41         2.91 o
  -6   6   2         58.17         51.89         3.30 o
  -5   6   2         26.26         26.76         2.17 o
  -4   6   2         25.76         23.13         3.28 o
  -3   6   2         21.64         16.57         2.87 o
  -2   6   2        544.76        576.39        13.96 o
  -1   6   2        227.76        244.87         8.72 o
   0   6   2        331.57        361.88         5.71 o
   1   6   2         39.82         48.03         2.60 o
   2   6   2         73.23         74.74         4.80 o
   3   6   2         37.25         38.92         3.86 o
   4   6   2         11.38         10.84         1.61 o
   5   6   2         29.22         35.91         2.07 o
   6   6   2        438.52        452.46         7.43 o
   7   6   2        173.19        189.58         6.81 o
   8   6   2         49.91         52.71         5.00 o
   9   6   2         11.47         13.92         2.18 o
  10   6   2         10.75         10.60         1.97 o
  -9   7   2         40.98         39.00         3.90 o
  -8   7   2          0.52          2.38         1.67 o
  -7   7   2          0.83          0.46         1.72 o
  -6   7   2          6.12          7.00         2.34 o
  -5   7   2         97.24         95.28         4.96 o
  -4   7   2         64.56         64.18         3.89 o
  -3   7   2        519.46        545.58        15.30 o
  -2   7   2        507.62        508.94        14.27 o
  -1   7   2        369.88        373.74        11.68 o
   0   7   2        115.18        106.82         6.20 o
   1   7   2         80.55         83.81         3.72 o
   2   7   2          9.38          8.57         2.01 o
   3   7   2         82.43         72.43         5.52 o
   4   7   2          0.00         -0.20         1.62 o
   5   7   2         29.38         26.28         2.25 o
   6   7   2         32.90         32.31         2.96 o
   7   7   2        245.68        261.34         7.79 o
   8   7   2         16.79         20.08         3.03 o
   9   7   2          9.56         10.66         2.62 o
  -9   8   2          9.55         10.48         1.80 o
  -8   8   2         82.94         76.41         5.46 o
  -7   8   2          2.47          2.89         1.82 o
  -6   8   2         71.51         70.49         6.13 o
  -5   8   2         11.75         17.84         3.15 o
  -4   8   2          3.76          4.50         1.17 o
  -3   8   2        259.00        274.44         6.81 o
  -2   8   2        243.83        280.60        13.77 o
  -1   8   2         20.25         18.35         2.97 o
   0   8   2          1.81          5.09         1.83 o
   1   8   2          8.88          8.65         1.96 o
   2   8   2         36.26         37.75         2.45 o
   3   8   2          4.89          3.98         1.49 o
   4   8   2        122.21        128.35         5.77 o
   5   8   2        136.74        142.31         6.12 o
   6   8   2        281.73        300.92         8.87 o
   7   8   2         12.41         13.64         1.83 o
   8   8   2         14.13          9.82         2.05 o
  -8   9   2          4.93          5.22         1.45 o
  -7   9   2         15.97         13.32         2.57 o
  -6   9   2          0.07          0.02         1.54 o
  -5   9   2          9.48          6.39         2.09 o
  -4   9   2          2.60          1.29         1.93 o
  -3   9   2         70.31         60.90         4.18 o
  -2   9   2         50.01         49.60         2.92 o
  -1   9   2        529.15        561.95         9.48 o
   0   9   2         60.35         54.86         3.05 o
   1   9   2          0.00          0.05         0.87 o
   2   9   2          0.95          0.89         1.64 o
   3   9   2          3.23          3.66         2.28 o
   4   9   2         42.49         40.22         4.76 o
   5   9   2         22.67         25.72         2.64 o
   6   9   2         54.34         56.95         3.58 o
   7   9   2         41.23         48.90         4.28 o
   8   9   2         23.30         23.26         2.43 o
  -7  10   2          3.33          5.32         1.52 o
  -6  10   2          1.20          1.75         1.35 o
  -5  10   2         42.11         36.93         4.13 o
  -4  10   2         14.47         11.30         1.88 o
  -3  10   2         57.49         51.12         3.75 o
  -2  10   2         51.68         48.96         4.71 o
  -1  10   2          5.43          7.54         3.05 o
   0  10   2         92.86         97.34         5.42 o
   1  10   2         18.35         18.74         3.51 o
   2  10   2          7.10          8.53         2.55 o
   3  10   2          0.08          1.05         1.77 o
   4  10   2         23.37         22.25         2.52 o
   5  10   2         20.24         23.01         2.30 o
   6  10   2          0.93         -0.28         0.94 o
   7  10   2          4.07          0.80         0.85 o
  -6  11   2          7.10          4.89         1.35 o
  -5  11   2          0.68          1.44         1.27 o
  -4  11   2        107.37        111.78         4.63 o
  -3  11   2          6.68          6.27         1.42 o
  -2  11   2         10.29         11.33         1.51 o
  -1  11   2         28.55         29.88         2.81 o
   0  11   2          2.47          2.02         1.84 o
   1  11   2          7.60          3.55         1.95 o
   2  11   2          9.37         12.58         2.72 o
   3  11   2          8.14          5.12         1.89 o
   4  11   2         92.40        107.44         4.58 o
   5  11   2          6.83          7.65         1.32 o
   6  11   2          0.00          0.62         0.79 o
  -4  12   2          3.05          2.65         1.03 o
  -3  12   2          2.12          1.31         0.81 o
  -2  12   2          4.78          2.63         0.88 o
  -1  12   2         13.65         14.71         1.96 o
   0  12   2         21.76         22.69         3.22 o
   1  12   2         17.68         14.04         2.71 o
   2  12   2          1.18          1.65         1.34 o
   3  12   2          7.89          6.89         1.82 o
   4  12   2         18.63         21.50         1.76 o
  -1  13   2          7.35          5.93         1.45 o
   0  13   2          1.69          3.51         1.37 o
   1  13   2          2.46          1.35         1.08 o
 -11   1   3         43.13         45.57         3.97 o
 -10   1   3         45.73         49.76         3.75 o
  -9   1   3          0.30          0.06         1.12 o
  -8   1   3         19.16         18.39         1.91 o
  -7   1   3          7.92          5.68         1.26 o
  -6   1   3          0.08          1.05         0.87 o
  -5   1   3       1551.33       1700.89        16.19 o
  -4   1   3         35.69         37.61         2.23 o
  -3   1   3       2827.25       2730.88        10.28 o
  -2   1   3       1569.83       1527.17         7.86 o
  -1   1   3          7.62          6.54         0.40 o
   0   1   3        425.96        340.43         3.69 o
   1   1   3         99.02        119.70         3.80 o
   2   1   3        220.12        192.96         6.17 o
   3   1   3       2042.50       2036.66        11.58 o
   4   1   3        211.16        229.97         5.16 o
   5   1   3       1633.05       1851.62        16.30 o
   6   1   3        425.95        466.96         9.31 o
   7   1   3         10.47          8.46         1.36 o
   8   1   3         14.57         12.78         2.18 o
   9   1   3          1.25         -0.90         1.51 o
  10   1   3          0.19          1.55         1.48 o
  11   1   3          2.11          2.71         1.37 o
 -11   2   3          0.19         -0.14         0.84 o
 -10   2   3          0.73          0.10         1.24 o
  -9   2   3         55.54         47.77         3.85 o
  -8   2   3         15.49         14.07         1.77 o
  -7   2   3          0.06         -1.11         1.29 o
  -6   2   3        339.35        369.80         8.35 o
  -5   2   3        107.53        117.95         4.35 o
  -4   2   3       2035.61       2195.56        12.97 o
  -3   2   3          9.12          7.99         0.73 o
  -2   2   3        186.44        153.90         1.88 o
  -1   2   3        826.90        680.38         3.07 o
   0   2   3        262.50        264.58         3.37 o
   1   2   3        212.68        199.21         2.58 o
   2   2   3         16.61         11.91         0.75 o
   3   2   3        189.89        201.88         4.63 o
   4   2   3       2864.09       3157.24        18.90 o
   5   2   3        205.68        235.63         5.94 o
   6   2   3         19.29         22.71         3.34 o
   7   2   3         85.67         92.53         5.03 o
   8   2   3          5.34          4.56         1.63 o
   9   2   3         31.07         27.45         3.04 o
  10   2   3          2.85          3.50         1.25 o
  11   2   3          0.37         -0.15         1.02 o
 -11   3   3         68.77         92.98         5.34 o
 -10   3   3          0.85          0.52         1.12 o
  -9   3   3          1.72          3.39         1.45 o
  -8   3   3          5.17          6.09         1.95 o
  -7   3   3         82.05         72.98         3.61 o
  -6   3   3         60.39         58.78         5.21 o
  -5   3   3        444.24        432.23         7.46 o
  -4   3   3        177.18        166.74         6.00 o
  -3   3   3       2452.94       2556.28        13.75 o
  -2   3   3        164.84        151.57         2.14 o
  -1   3   3          1.85          6.56         0.46 o
   0   3   3          8.14          7.24         0.57 o
   1   3   3        203.53        195.04         2.68 o
   2   3   3         24.47         22.58         1.45 o
   3   3   3        190.34        180.76         6.69 o
   4   3   3        362.72        356.91        10.38 o
   5   3   3        195.70        184.76         8.17 o
   6   3   3        108.17        116.60         7.23 o
   7   3   3         13.98          9.17         2.55 o
   8   3   3          0.10         -1.55         1.55 o
   9   3   3         14.17         14.93         3.61 o
  10   3   3          0.45          0.54         1.73 o
  11   3   3          5.78          6.53         1.60 o
 -11   4   3          0.86          0.56         0.93 o
 -10   4   3         14.00         14.14         1.54 o
  -9   4   3         26.62         25.09         3.58 o
  -8   4   3        102.32         99.02         5.38 o
  -7   4   3          2.00          0.95         0.85 o
  -6   4   3          4.33         10.73         2.62 o
  -5   4   3        135.23        137.27         6.80 o
  -4   4   3        663.96        634.46        13.60 o
  -3   4   3        647.10        667.36        13.59 o
  -2   4   3        445.84        461.37         7.49 o
  -1   4   3        184.43        185.54         3.76 o
   0   4   3         43.28         47.70         3.58 o
   1   4   3          3.57          1.66         0.96 o
   2   4   3        539.09        562.10        11.48 o
   3   4   3         46.49         39.28         3.33 o
   4   4   3        165.99        155.80         7.20 o
   5   4   3        434.05        494.38        13.86 o
   6   4   3        419.50        451.15        10.31 o
   7   4   3         23.04         19.48         2.44 o
   8   4   3         18.35         16.15         3.22 o
   9   4   3          6.06          5.98         2.61 o
  10   4   3          3.71          2.51         1.68 o
 -10   5   3          6.12          5.07         1.00 o
  -9   5   3          0.33         -0.79         1.07 o
  -8   5   3         63.50         54.79         4.04 o
  -7   5   3        172.88        178.21         5.97 o
  -6   5   3         68.65         70.55         2.98 o
  -5   5   3         35.31         38.93         3.99 o
  -4   5   3        218.70        240.95         9.23 o
  -3   5   3        198.64        217.51         8.40 o
  -2   5   3         87.41         97.12         3.77 o
  -1   5   3        169.85        181.98         5.12 o
   0   5   3        336.94        316.93         6.66 o
   1   5   3        319.20        326.16         9.17 o
   2   5   3         44.60         52.84         3.79 o
   3   5   3         38.42         63.96         4.56 o
   4   5   3         76.05         87.11         5.58 o
   5   5   3         85.34         94.46         6.25 o
   6   5   3         32.90         37.21         3.66 o
   7   5   3          0.29          0.57         1.44 o
   8   5   3          1.43          3.88         2.06 o
   9   5   3          0.06          1.87         1.78 o
  10   5   3          0.00          2.34         1.43 o
 -10   6   3         46.14         58.72         4.18 o
  -9   6   3          0.27         -0.78         1.39 o
  -8   6   3         31.47         28.36         4.02 o
  -7   6   3          4.20          3.79         1.43 o
  -6   6   3         17.90         18.15         1.61 o
  -5   6   3         34.47         32.77         2.09 o
  -4   6   3         17.37         17.67         2.90 o
  -3   6   3         51.36         46.56         4.37 o
  -2   6   3        189.75        204.97         8.62 o
  -1   6   3        378.77        381.90         7.98 o
   0   6   3         67.45         64.43         3.33 o
   1   6   3        230.10        273.96         6.26 o
   2   6   3         41.23         38.53         2.44 o
   3   6   3        139.83        146.88         6.99 o
   4   6   3         27.62         28.95         3.38 o
   5   6   3         27.02         24.96         2.04 o
   6   6   3         77.11         61.90         4.01 o
   7   6   3         82.28         89.54         4.73 o
   8   6   3          7.68          7.05         1.31 o
   9   6   3         21.04         28.14         3.51 o
  -9   7   3         21.49         22.59         2.89 o
  -8   7   3          4.62          4.53         1.76 o
  -7   7   3        112.57        107.18         7.27 o
  -6   7   3         16.82         18.56         3.27 o
  -5   7   3          2.11          2.98         0.90 o
  -4   7   3          5.85          5.05         1.14 o
  -3   7   3          0.07          1.77         1.53 o
  -2   7   3        162.86        160.74         8.23 o
  -1   7   3          4.75          1.40         1.84 o
   0   7   3         11.42          8.69         1.50 o
   1   7   3        327.51        373.72         8.67 o
   2   7   3          0.62         -0.59         1.33 o
   3   7   3         15.73          8.80         2.19 o
   4   7   3         42.38         42.45         3.26 o
   5   7   3          0.24         -0.99         0.99 o
   6   7   3         40.00         44.27         3.42 o
   7   7   3          3.79          1.06         0.96 o
   8   7   3         12.51         11.98         1.68 o
   9   7   3         10.51          6.14         1.62 o
  -9   8   3          0.30          0.86         0.66 o
  -8   8   3         71.70         69.68         5.03 o
  -7   8   3         20.59         19.11         3.09 o
  -6   8   3         18.50         21.86         3.53 o
  -5   8   3         78.50         84.06         4.81 o
  -4   8   3          1.03          1.42         0.89 o
  -3   8   3         69.26         61.60         3.39 o
  -2   8   3          0.87          1.59         3.04 o
  -1   8   3         25.36         25.34         2.49 o
   0   8   3        103.72         90.16         4.54 o
   1   8   3          7.69          8.42         1.23 o
   2   8   3        177.88        192.80         5.57 o
   3   8   3          0.28          2.11         1.11 o
   4   8   3         13.91          8.77         2.64 o
   5   8   3          4.63          3.81         1.27 o
   6   8   3         17.85         20.80         2.41 o
   7   8   3          2.95          4.49         1.22 o
   8   8   3          0.27         -0.90         0.90 o
  -8   9   3          0.31          2.60         0.92 o
  -7   9   3          1.64          2.35         1.29 o
  -6   9   3         16.08         14.83         2.66 o
  -5   9   3         11.33          9.94         2.30 o
  -4   9   3         13.14         12.37         1.94 o
  -3   9   3         30.73         27.28         2.30 o
  -2   9   3         28.56         28.73         2.87 o
  -1   9   3          3.61          4.71         1.12 o
   0   9   3          0.17         -0.13         0.97 o
   1   9   3         22.30         23.32         3.72 o
   2   9   3         36.21         39.24         4.80 o
   3   9   3         13.23         17.32         3.44 o
   4   9   3         56.42         48.58         5.31 o
   5   9   3        107.58        113.02         5.25 o
   6   9   3         19.19         23.12         2.31 o
   7   9   3         15.76         13.84         1.56 o
  -7  10   3          0.01         -1.29         1.29 o
  -6  10   3         34.01         30.38         3.26 o
  -5  10   3         10.85          8.96         1.53 o
  -4  10   3         74.53         82.70         5.22 o
  -3  10   3          3.51          3.30         1.09 o
  -2  10   3         16.27         17.86         2.46 o
  -1  10   3          2.73          5.25         1.49 o
   0  10   3          4.11          2.86         1.88 o
   1  10   3          1.63          0.73         1.73 o
   2  10   3         36.89         27.50         4.05 o
   3  10   3          2.93          4.82         2.25 o
   4  10   3          1.44          1.17         1.17 o
   5  10   3         62.22         64.08         3.68 o
   6  10   3         35.65         37.58         2.47 o
  -6  11   3          0.93          2.66         1.00 o
  -5  11   3          8.71          9.17         1.79 o
  -4  11   3         41.57         34.68         5.62 o
  -3  11   3         29.86         28.88         4.04 o
  -2  11   3          0.41          0.82         1.09 o
  -1  11   3          0.02         -0.37         1.26 o
   0  11   3          4.70          6.74         2.32 o
   1  11   3         42.40         38.18         4.52 o
   2  11   3          0.71          0.94         1.63 o
   3  11   3         46.13         51.39         4.87 o
   4  11   3         44.98         46.83         2.97 o
   5  11   3          3.85          3.18         0.86 o
  -4  12   3          1.39          0.13         0.84 o
  -3  12   3         10.49          9.27         1.35 o
  -2  12   3         16.00         14.18         2.09 o
  -1  12   3          7.33          5.68         1.11 o
   0  12   3          5.86          5.39         2.07 o
   1  12   3          3.89          2.52         2.03 o
   2  12   3          0.49          1.47         1.29 o
   3  12   3          2.82          2.38         0.75 o
   4  12   3         27.30         30.81         1.95 o
   0  13   3          2.61          3.54         1.35 o
 -11   0   4          1.27          1.34         1.23 o
 -10   0   4         12.52          9.29         2.68 o
  -9   0   4         64.50         57.07         5.84 o
  -8   0   4         94.00         87.77         4.90 o
  -7   0   4         93.40        104.86         5.12 o
  -6   0   4         77.78         77.89         5.78 o
  -5   0   4         70.19         77.95         5.32 o
  -4   0   4        787.72        839.31        15.59 o
  -3   0   4        845.76        836.84        33.94 o
  -2   0   4         16.76         15.72         0.91 o
  -1   0   4       2372.88       2298.30        21.42 o
   0   0   4        101.84         92.99         2.24 o
   1   0   4       1663.02       1605.08        16.88 o
   2   0   4       1300.92       1163.51        11.71 o
   3   0   4        496.37        529.55        10.65 o
   4   0   4        132.02        203.80         7.37 o
   5   0   4        461.24        526.31        13.01 o
   6   0   4          3.95          3.54         1.66 o
   7   0   4         52.77         54.25         3.85 o
   8   0   4         28.63         26.39         4.67 o
   9   0   4        102.87        117.04         8.57 o
  10   0   4         79.97         77.83         6.04 o
 -11   1   4          1.54          1.31         0.84 o
 -10   1   4         22.95         24.61         2.76 o
  -9   1   4         25.12         21.08         2.60 o
  -8   1   4         35.24         31.64         2.51 o
  -7   1   4          1.27          1.29         0.56 o
  -6   1   4        208.31        204.35         6.61 o
  -5   1   4         90.77        102.44         4.30 o
  -4   1   4        711.40        737.80        10.34 o
  -3   1   4          4.11          5.37         0.56 o
  -2   1   4          5.53          2.39         0.48 o
  -1   1   4       1201.70       1142.00         3.85 o
   0   1   4         77.31         72.10         1.62 o
   1   1   4        281.92        283.26         2.65 o
   2   1   4         49.99         40.32         1.92 o
   3   1   4        371.81        352.29         6.16 o
   4   1   4         21.30         14.29         1.46 o
   5   1   4         26.62         45.71         2.76 o
   6   1   4         26.60         18.56         2.00 o
   7   1   4         32.25         30.35         2.53 o
   8   1   4          0.24         -1.03         1.35 o
   9   1   4          1.80         -0.08         2.36 o
  10   1   4          1.01          1.02         0.84 o
  11   1   4          2.02          1.88         1.14 o
 -11   2   4          8.05          8.89         2.40 o
 -10   2   4         33.55         36.71         3.14 o
  -9   2   4          0.11         -0.60         1.13 o
  -8   2   4         52.47         40.67         4.43 o
  -7   2   4        177.72        175.00         4.20 o
  -6   2   4        205.87        224.65         6.96 o
  -5   2   4        267.08        285.39         7.20 o
  -4   2   4          1.87          2.10         0.87 o
  -3   2   4         89.12         78.76         2.15 o
  -2   2   4         28.44         32.17         0.98 o
  -1   2   4        239.81        256.45         2.30 o
   0   2   4        938.27        936.44         6.22 o
   1   2   4        259.30        259.00         3.19 o
   2   2   4         72.95         84.95         4.39 o
   3   2   4        773.13        859.88        14.89 o
   4   2   4         53.65         78.74         5.05 o
   5   2   4          0.42          1.05         1.33 o
   6   2   4          3.42          4.99         1.88 o
   7   2   4          4.73          2.04         1.37 o
   8   2   4         25.94         23.92         3.01 o
   9   2   4          0.23          0.48         1.14 o
  10   2   4          2.52         -0.01         0.97 o
 -11   3   4          8.64         11.29         4.31 o
 -10   3   4          2.53          1.31         1.07 o
  -9   3   4          0.40         -0.44         1.15 o
  -8   3   4         23.52         16.62         2.40 o
  -7   3   4         10.16          6.81         1.10 o
  -6   3   4         32.87         34.20         3.33 o
  -5   3   4        191.32        186.91         5.94 o
  -4   3   4          5.22          4.07         0.81 o
  -3   3   4         82.38         99.37         2.58 o
  -2   3   4         11.31         10.73         0.98 o
  -1   3   4          5.04          1.01         0.39 o
   0   3   4        209.77        212.04         3.24 o
   1   3   4         68.51         55.16         2.02 o
   2   3   4        795.70        855.33        14.54 o
   3   3   4         17.50          8.79         1.91 o
   4   3   4         10.79         11.33         2.41 o
   5   3   4         96.53        113.90         6.89 o
   6   3   4          3.69          2.58         1.26 o
   7   3   4         18.28         16.16         1.87 o
   8   3   4         21.70         23.95         3.36 o
   9   3   4          0.06          0.47         0.89 o
  10   3   4         34.87         39.69         4.26 o
 -10   4   4          0.75          0.25         0.67 o
  -9   4   4          4.85          4.17         1.40 o
  -8   4   4         35.17         18.76         2.46 o
  -7   4   4         79.20         79.13         4.54 o
  -6   4   4        312.05        314.32         7.24 o
  -5   4   4          0.25          0.75         1.11 o
  -4   4   4         23.10         17.37         1.82 o
  -3   4   4          2.99          3.55         1.08 o
  -2   4   4        504.26        506.96         6.63 o
  -1   4   4          0.35          1.61         0.77 o
   0   4   4          1.77          6.66         1.25 o
   1   4   4         23.18         16.61         2.46 o
   2   4   4        204.94        221.07         7.88 o
   3   4   4        192.04        230.80         8.55 o
   4   4   4         48.50         57.69         4.77 o
   5   4   4          1.49          0.79         1.33 o
   6   4   4         64.69         74.13         3.64 o
   7   4   4         51.45         50.57         5.11 o
   8   4   4          6.17          7.60         1.73 o
   9   4   4         26.99         26.74         2.60 o
  10   4   4          0.54          1.14         1.13 o
 -10   5   4          4.42          4.40         1.07 o
  -9   5   4          3.24          2.26         1.17 o
  -8   5   4          0.51          1.13         1.18 o
  -7   5   4         14.44          9.40         1.77 o
  -6   5   4         28.48         31.33         2.44 o
  -5   5   4        156.35        169.80         6.10 o
  -4   5   4        118.65        107.61         4.53 o
  -3   5   4        163.19        172.31         4.39 o
  -2   5   4          3.45          5.42         1.12 o
  -1   5   4         15.68         16.12         2.87 o
   0   5   4        103.16        115.42         4.34 o
   1   5   4        852.52        880.66        18.51 o
   2   5   4        358.43        376.30        10.84 o
   3   5   4        248.48        276.15         9.86 o
   4   5   4         83.52         90.83         6.08 o
   5   5   4         28.60         30.03         2.74 o
   6   5   4         22.28         31.34         4.05 o
   7   5   4         24.86         26.03         3.98 o
   8   5   4          0.20         -1.18         1.18 o
   9   5   4         20.32         22.02         2.18 o
  10   5   4          0.50          0.76         0.98 o
 -10   6   4          0.00          1.05         0.62 o
  -9   6   4          0.00          0.03         1.12 o
  -8   6   4         34.18         27.70         4.57 o
  -7   6   4         90.36         84.98         4.84 o
  -6   6   4         26.25         21.05         2.36 o
  -5   6   4          1.31          2.65         0.89 o
  -4   6   4          8.95          6.05         1.36 o
  -3   6   4         54.86         56.63         4.94 o
  -2   6   4         22.85         24.58         3.27 o
  -1   6   4          0.06          0.83         0.90 o
   0   6   4         35.35         41.43         2.90 o
   1   6   4         26.52         23.98         2.19 o
   2   6   4         70.78         76.10         5.13 o
   3   6   4          3.29          4.91         1.75 o
   4   6   4          5.19          3.55         1.03 o
   5   6   4         91.37         99.41         5.05 o
   6   6   4          0.07          1.25         1.45 o
   7   6   4         24.16         23.36         3.67 o
   8   6   4          2.24          1.31         1.02 o
   9   6   4         13.62         11.75         3.36 o
  -9   7   4          0.69         -0.88         0.88 o
  -8   7   4         13.91         13.62         2.54 o
  -7   7   4          7.13          9.57         2.31 o
  -6   7   4          0.92          1.95         1.49 o
  -5   7   4         36.95         35.16         2.56 o
  -4   7   4         76.54         76.33         4.60 o
  -3   7   4        120.40        117.44         5.58 o
  -2   7   4        101.56        114.68         7.13 o
  -1   7   4          2.02          2.52         1.57 o
   0   7   4         28.17         32.35         2.74 o
   1   7   4         88.79         93.27         6.96 o
   2   7   4          0.68         -0.66         1.18 o
   3   7   4          1.38          1.30         1.10 o
   4   7   4         44.22         50.89         3.69 o
   5   7   4          1.77         -0.65         2.62 o
   6   7   4         77.96         73.17         6.39 o
   7   7   4         12.46         12.40         2.53 o
   8   7   4          1.78          2.33         1.35 o
  -8   8   4          0.01          0.29         0.85 o
  -7   8   4         55.35         55.38         4.69 o
  -6   8   4         21.34         21.00         3.13 o
  -5   8   4         10.29         13.09         1.96 o
  -4   8   4          1.09          1.55         1.83 o
  -3   8   4         21.15         18.96         2.44 o
  -2   8   4          8.56         10.16         1.55 o
  -1   8   4         28.97         26.73         2.91 o
   0   8   4        102.39        110.35         8.51 o
   1   8   4         72.83         69.76         4.34 o
   2   8   4        114.12        115.47         5.75 o
   3   8   4         31.52         32.67         2.49 o
   4   8   4          6.39          2.57         1.92 o
   5   8   4          9.62         10.25         1.74 o
   6   8   4          9.82          7.51         1.47 o
   7   8   4         44.38         50.32         4.65 o
   8   8   4         18.04         19.86         2.35 o
  -8   9   4          2.06          0.55         1.00 o
  -7   9   4          0.13         -0.31         1.39 o
  -6   9   4         32.16         27.42         3.32 o
  -5   9   4          3.21          2.30         1.03 o
  -4   9   4          0.05         -2.03         2.03 o
  -3   9   4         30.70         24.95         4.18 o
  -2   9   4          7.79          8.46         2.97 o
  -1   9   4         31.52         25.22         3.84 o
   0   9   4         27.43         29.83         4.24 o
   1   9   4         25.78         25.54         3.91 o
   2   9   4         63.39         66.04         6.07 o
   3   9   4         29.54         31.32         4.22 o
   4   9   4         15.55         17.62         2.28 o
   5   9   4         20.90         20.46         4.25 o
   6   9   4          3.43          3.55         1.04 o
   7   9   4          0.09          1.65         1.08 o
  -6  10   4          3.96          2.23         0.83 o
  -4  10   4         11.08         14.62         3.08 o
  -3  10   4         20.49         25.12         4.09 o
  -2  10   4         39.85         44.27         3.52 o
  -1  10   4         60.24         60.34         4.24 o
   0  10   4         10.51         11.43         2.90 o
   1  10   4         15.04          8.95         2.67 o
   2  10   4          0.55         -1.09         1.76 o
   3  10   4          4.62          5.72         2.34 o
   4  10   4         16.93         16.80         3.15 o
   5  10   4         55.43         55.21         3.20 o
   6  10   4          5.15          3.68         1.58 o
  -5  11   4         17.68         17.55         2.39 o
  -4  11   4          0.10          0.06         0.90 o
  -3  11   4          0.01          1.80         1.85 o
  -2  11   4         16.79         14.75         1.61 o
  -1  11   4          2.62          0.12         0.95 o
   0  11   4         81.23         84.54         4.67 o
   1  11   4         12.31         12.89         5.30 o
   2  11   4          0.00         -0.29         1.86 o
   3  11   4         65.39         68.47         3.59 o
   4  11   4         24.72         24.19         3.43 o
   5  11   4          5.77          4.23         0.90 o
  -4  12   4         22.72         13.10         1.77 o
  -3  12   4          0.94         -0.78         1.67 o
  -2  12   4         19.26         14.23         2.21 o
  -1  12   4         17.47         11.21         2.84 o
   0  12   4          5.21          4.17         1.21 o
   1  12   4          0.02          1.04         0.93 o
   2  12   4          7.25          5.42         0.90 o
   3  12   4         12.28         11.18         1.28 o
 -11   1   5          3.28          2.81         0.90 o
 -10   1   5         26.47         26.12         2.60 o
  -9   1   5        114.89        105.58         5.44 o
  -8   1   5         49.92         45.04         2.56 o
  -7   1   5         73.04         78.25         2.44 o
  -6   1   5         70.87         70.56         4.10 o
  -5   1   5         83.36         96.39         4.45 o
  -4   1   5         32.95         36.57         2.60 o
  -3   1   5         85.34         66.38         3.12 o
  -2   1   5        743.84        778.51         8.13 o
  -1   1   5        691.23        755.49         6.49 o
   0   1   5       1096.36       1120.65        14.02 o
   1   1   5          0.71          0.29         0.49 o
   2   1   5        284.67        309.23         9.18 o
   3   1   5          7.49          8.91         1.01 o
   4   1   5         91.23        113.72         5.35 o
   5   1   5         41.96         35.93         4.83 o
   6   1   5         41.04         32.39         3.06 o
   7   1   5          1.82          1.12         0.90 o
   8   1   5         70.14         64.87         4.73 o
   9   1   5         11.18         12.66         2.18 o
  10   1   5          2.27          3.07         0.88 o
 -11   2   5          2.89          2.02         1.37 o
 -10   2   5         54.79         51.47         3.43 o
  -9   2   5         28.48         27.77         2.81 o
  -8   2   5         98.86         87.58         3.11 o
  -7   2   5          2.88          1.26         0.76 o
  -6   2   5         34.26         39.98         3.18 o
  -5   2   5          0.03         -1.34         1.69 o
  -4   2   5         10.61          8.78         1.43 o
  -3   2   5         39.45         56.58         2.46 o
  -2   2   5        107.89         91.17         2.34 o
  -1   2   5       1090.27       1107.65        11.18 o
   0   2   5       2227.91       2237.61        25.06 o
   1   2   5        160.04        194.70         7.54 o
   2   2   5        197.32        191.14         9.87 o
   3   2   5          0.14          2.42         1.16 o
   4   2   5         35.57         41.07         4.03 o
   5   2   5         97.99        109.73         6.79 o
   6   2   5          3.93          3.85         1.25 o
   7   2   5        105.06         99.37         4.61 o
   8   2   5         23.07         15.99         2.56 o
   9   2   5         20.62         20.36         2.42 o
  10   2   5         25.90         22.21         2.03 o
 -10   3   5          6.09          4.00         1.15 o
  -9   3   5         86.96         81.77         3.94 o
  -8   3   5          4.43          3.02         0.88 o
  -7   3   5          7.63          7.00         1.10 o
  -6   3   5         38.93         36.39         2.20 o
  -5   3   5         28.25         33.73         2.79 o
  -4   3   5         48.96         47.06         3.03 o
  -3   3   5         15.18         18.75         1.42 o
  -2   3   5          0.93          0.74         0.59 o
  -1   3   5         33.29         47.41         2.58 o
   0   3   5         59.07         54.11         4.35 o
   1   3   5       1003.12       1032.51        18.79 o
   2   3   5        204.07        169.08         5.29 o
   3   3   5        471.16        511.58        13.13 o
   4   3   5         27.99         23.63         3.31 o
   5   3   5          0.89          2.00         1.62 o
   6   3   5          7.93          3.62         1.04 o
   7   3   5          6.10          2.95         1.38 o
   8   3   5          1.54          0.79         1.07 o
   9   3   5        149.74        155.25         6.00 o
  10   3   5          5.66          4.78         1.02 o
 -10   4   5         41.70         49.85         2.41 o
  -9   4   5         27.86         27.36         2.21 o
  -8   4   5          5.05          5.94         1.51 o
  -7   4   5         14.56         12.51         1.98 o
  -6   4   5          6.27          6.03         1.19 o
  -5   4   5         13.90          9.05         2.36 o
  -4   4   5         94.03         93.92         5.44 o
  -3   4   5         14.57         19.05         1.52 o
  -2   4   5       1356.04       1383.92        11.68 o
  -1   4   5        373.00        391.91         7.83 o
   0   4   5        321.33        303.01        10.66 o
   1   4   5         25.37         36.15         3.85 o
   2   4   5         89.44        110.15         4.55 o
   3   4   5        154.23        180.44         8.18 o
   4   4   5          3.16         -0.68         1.48 o
   5   4   5         15.49         15.22         2.14 o
   6   4   5         80.57         78.21         3.50 o
   7   4   5         14.85         12.44         3.25 o
   8   4   5          3.32          3.77         1.40 o
   9   4   5          0.38         -0.61         1.06 o
  10   4   5          0.56          0.00         0.77 o
 -10   5   5          0.47          3.98         3.10 o
  -9   5   5         20.68         19.47         1.81 o
  -8   5   5          0.67          0.24         1.29 o
  -7   5   5         86.05         65.60         8.26 o
  -6   5   5        220.98        207.73         6.64 o
  -5   5   5         58.31         61.21         3.37 o
  -4   5   5          2.88          1.09         1.11 o
  -3   5   5         14.47         18.73         1.96 o
  -2   5   5         33.93         41.38         2.84 o
  -1   5   5        469.66        476.78         9.35 o
   0   5   5        137.59        140.71         7.76 o
   1   5   5        216.02        227.54        10.09 o
   2   5   5        479.32        484.54        10.06 o
   3   5   5         69.10         76.58         5.53 o
   4   5   5         72.97         79.75         6.05 o
   5   5   5          0.39          1.42         1.02 o
   6   5   5          3.70          1.96         1.52 o
   7   5   5         56.66         58.84         4.15 o
   8   5   5         20.53         21.74         3.46 o
   9   5   5         13.90         10.87         1.53 o
  -9   6   5          1.22          1.40         0.98 o
  -8   6   5         20.54         16.23         2.13 o
  -7   6   5          2.15          3.40         1.61 o
  -6   6   5          4.30         -0.26         1.40 o
  -5   6   5         89.84         87.89         5.80 o
  -4   6   5         28.99         30.41         2.89 o
  -3   6   5         52.16         49.92         4.71 o
  -2   6   5          6.08          4.97         1.25 o
  -1   6   5         22.95         21.44         2.35 o
   0   6   5        218.91        244.96        10.92 o
   1   6   5         21.40         22.06         3.56 o
   2   6   5          0.94          0.58         1.00 o
   3   6   5        122.46        125.44         4.58 o
   4   6   5         63.00         64.40         3.44 o
   5   6   5         15.46         12.67         1.98 o
   6   6   5         14.04         17.17         3.53 o
   7   6   5         65.63         54.65         5.42 o
   8   6   5         49.25         48.85         4.52 o
   9   6   5          3.37          1.29         0.88 o
  -9   7   5          0.66          2.16         0.81 o
  -8   7   5         31.12         32.56         2.56 o
  -7   7   5          8.17          3.13         1.32 o
  -6   7   5         27.82         24.93         3.45 o
  -5   7   5          5.98          9.56         2.80 o
  -4   7   5         65.24         68.15         4.38 o
  -3   7   5         80.58         72.66         4.47 o
  -2   7   5         20.43         18.08         2.28 o
  -1   7   5         22.45         23.26         2.08 o
   0   7   5          2.31          3.13         1.69 o
   1   7   5         11.98          7.36         2.28 o
   2   7   5        280.48        318.69         9.40 o
   3   7   5         59.99         62.08         3.70 o
   4   7   5         16.65         17.09         1.91 o
   5   7   5         74.65         76.05         6.66 o
   6   7   5          1.92          0.14         1.99 o
   7   7   5          5.24          3.51         1.68 o
   8   7   5          6.99          7.62         1.90 o
  -8   8   5          2.08          2.93         1.60 o
  -7   8   5         78.31         75.46         5.79 o
  -6   8   5         33.32         32.17         3.72 o
  -5   8   5         41.18         38.96         5.11 o
  -4   8   5         41.03         42.26         5.38 o
  -3   8   5          4.02          4.20         2.39 o
  -2   8   5          0.73         -0.35         3.41 o
  -1   8   5         47.54         51.40         3.06 o
   0   8   5          6.28          7.36         1.27 o
   1   8   5        209.32        194.84         7.40 o
   2   8   5         22.70         23.25         2.76 o
   3   8   5         78.81         77.34         6.58 o
   4   8   5          0.56         -0.62         2.05 o
   5   8   5         42.78         38.23         4.94 o
   6   8   5          0.05         -0.47         1.76 o
   7   8   5          0.20         -0.82         1.34 o
  -7   9   5          0.44          0.69         1.37 o
  -6   9   5          2.97          1.44         1.13 o
  -5   9   5         11.52         11.63         1.93 o
  -4   9   5          0.00          1.48         1.83 o
  -3   9   5          6.96          6.53         2.75 o
  -2   9   5         68.91         69.64         6.98 o
  -1   9   5         24.55         23.10         2.71 o
   0   9   5         58.59         54.86         4.17 o
   1   9   5          3.27          3.27         1.53 o
   2   9   5          6.32          7.10         2.58 o
   3   9   5         15.43         15.65         3.13 o
   4   9   5          0.79          1.54         1.05 o
   5   9   5          0.17         -1.16         1.81 o
   6   9   5          3.06          2.72         1.62 o
   7   9   5          3.49          3.17         1.30 o
  -6  10   5          0.05         -1.12         1.12 o
  -5  10   5         17.07         13.34         2.44 o
  -4  10   5         14.02         12.42         1.97 o
  -3  10   5         10.49         13.55         2.06 o
  -2  10   5         27.22         30.74         3.64 o
  -1  10   5          0.44          1.15         1.35 o
   0  10   5          4.18          2.39         0.98 o
   1  10   5         20.58         15.54         2.15 o
   2  10   5          0.04         -0.90         1.09 o
   3  10   5         32.78         35.30         4.23 o
   4  10   5          0.12         -0.07         0.93 o
   5  10   5          1.54          0.51         1.66 o
   6  10   5          1.26          0.70         0.97 o
  -5  11   5          0.02         -0.05         0.94 o
  -4  11   5          4.22          2.87         1.00 o
  -3  11   5          0.17          0.46         0.99 o
  -2  11   5          0.42          0.62         0.98 o
  -1  11   5         58.97         63.97         4.06 o
   0  11   5          5.80          5.13         1.29 o
   1  11   5          2.78          1.47         1.05 o
   2  11   5         15.94         15.08         1.88 o
   3  11   5          3.92          2.04         1.45 o
   4  11   5         30.01         24.24         6.63 o
  -3  12   5          0.94          1.31         1.08 o
  -2  12   5          2.03          0.18         0.71 o
  -1  12   5          7.09          9.74         2.21 o
   0  12   5          0.00         -0.34         0.81 o
   1  12   5          0.03         -0.81         0.81 o
   2  12   5          3.55          3.80         1.27 o
 -10   0   6         34.49         24.60         3.27 o
  -9   0   6        160.19        161.02         6.23 o
  -8   0   6         21.88         24.81         2.76 o
  -7   0   6        121.78        121.55         4.77 o
  -6   0   6        130.06        127.13         6.07 o
  -5   0   6        313.80        322.38        11.98 o
  -4   0   6          4.42          7.62         2.11 o
  -3   0   6         13.02         15.73         2.50 o
  -2   0   6        256.07        250.30         8.56 o
  -1   0   6       4783.59       5086.76        67.54 o
   0   0   6        569.65        634.35        13.43 o
   1   0   6       1680.93       1640.69        21.48 o
   2   0   6        527.59        604.67         9.13 o
   3   0   6        190.54        190.49         7.59 o
   4   0   6         62.38         45.07         3.99 o
   5   0   6         31.42         28.04         3.48 o
   6   0   6         56.90         62.18         4.13 o
   7   0   6        450.78        438.71        17.01 o
   8   0   6        100.88         77.77         7.30 o
   9   0   6        129.04        122.59         8.04 o
  10   0   6        100.81         93.12         3.74 o
 -10   1   6         22.41         16.99         1.97 o
  -9   1   6         60.47         61.76         2.81 o
  -8   1   6          1.27          1.58         0.85 o
  -7   1   6         51.94         49.75         2.01 o
  -6   1   6        171.95        181.99         4.84 o
  -5   1   6          0.00          1.07         1.16 o
  -4   1   6         32.36         28.69         2.44 o
  -3   1   6          3.69          5.73         1.19 o
  -2   1   6        175.14        206.28         4.63 o
  -1   1   6        545.92        652.98         9.52 o
   0   1   6        237.34        280.02         6.36 o
   1   1   6        906.92        920.28        11.25 o
   2   1   6          7.10          5.05         0.86 o
   3   1   6         33.93         36.08         2.00 o
   4   1   6         42.82         46.65         2.86 o
   5   1   6          4.77          0.44         1.19 o
   6   1   6          4.81          3.94         1.86 o
   7   1   6          1.79          1.44         1.30 o
   8   1   6        125.85        115.45         6.15 o
   9   1   6          4.65          2.94         1.38 o
  10   1   6          0.65         -0.06         0.90 o
 -10   2   6          5.86          5.05         1.15 o
  -9   2   6         18.27         17.69         2.04 o
  -8   2   6         29.27         21.53         1.61 o
  -7   2   6         31.96         25.73         1.47 o
  -6   2   6        215.69        219.76         5.85 o
  -5   2   6          0.84          1.36         0.97 o
  -4   2   6        264.70        251.75         7.06 o
  -3   2   6         35.98         32.82         2.04 o
  -2   2   6        556.83        585.31         7.89 o
  -1   2   6        354.41        364.01        10.34 o
   0   2   6        178.87        150.40         7.25 o
   1   2   6        967.95       1061.93        19.47 o
   2   2   6        249.31        242.39         6.48 o
   3   2   6        196.73        181.53        13.31 o
   4   2   6         23.38         32.87         2.72 o
   5   2   6          3.92          2.92         2.41 o
   6   2   6         65.44         48.15         3.16 o
   7   2   6         84.59         84.38         5.31 o
   8   2   6         56.73         63.95         4.50 o
   9   2   6         63.77         62.09         3.79 o
  10   2   6          2.26          1.41         0.70 o
 -10   3   6         36.34         37.64         2.52 o
  -9   3   6          0.01          0.65         0.79 o
  -8   3   6         60.86         54.81         2.74 o
  -7   3   6          2.96          2.09         1.26 o
  -6   3   6          4.10          2.43         0.82 o
  -5   3   6        147.08        148.93         7.06 o
  -4   3   6        335.77        343.02         8.34 o
  -3   3   6         19.40         21.91         2.13 o
  -2   3   6        480.55        531.77         9.35 o
  -1   3   6        274.33        275.59        10.33 o
   0   3   6       1441.38       1609.91        25.04 o
   1   3   6          0.38          0.64         1.54 o
   2   3   6         33.81         38.63         4.24 o
   3   3   6          0.64          3.93         1.19 o
   4   3   6          4.35          6.52         2.29 o
   5   3   6          4.82          4.98         1.13 o
   6   3   6         53.08         38.70         2.94 o
   7   3   6        109.98        106.12         5.86 o
   8   3   6        163.54        161.70         6.63 o
   9   3   6          3.47          4.18         1.31 o
 -10   4   6         10.06          7.79         1.17 o
  -9   4   6          0.33          1.67         0.81 o
  -8   4   6          2.34          2.57         0.90 o
  -7   4   6        122.07        113.07         7.72 o
  -6   4   6          0.07         -1.07         1.07 o
  -5   4   6         69.55         65.28         3.44 o
  -4   4   6         26.25         21.38         3.24 o
  -3   4   6         99.46        119.78         3.87 o
  -2   4   6         72.34         95.62         4.19 o
  -1   4   6         16.11         23.25         3.39 o
   0   4   6          0.33         -0.10         1.16 o
   1   4   6        306.52        323.13        12.33 o
   2   4   6         75.27         76.32         4.16 o
   3   4   6          0.51          0.02         1.17 o
   4   4   6         38.17         47.59         2.88 o
   5   4   6         13.22         13.91         1.69 o
   6   4   6          9.00         11.28         2.94 o
   7   4   6          9.34          8.41         1.79 o
   8   4   6         24.93         24.30         2.59 o
   9   4   6          0.37          0.40         0.94 o
  -9   5   6          5.56          3.61         1.05 o
  -8   5   6         33.89         32.71         2.03 o
  -7   5   6          0.26          0.85         1.32 o
  -6   5   6         18.58         15.39         3.50 o
  -5   5   6          2.50          1.51         0.83 o
  -4   5   6          4.17          2.42         0.85 o
  -3   5   6         74.13         63.90         3.74 o
  -2   5   6         60.20         60.53         5.83 o
  -1   5   6          3.95          6.47         2.18 o
   0   5   6        279.28        270.51        11.58 o
   1   5   6         11.96         10.55         2.72 o
   2   5   6        534.00        576.47        18.19 o
   3   5   6          2.47          0.84         1.10 o
   4   5   6        112.07        112.10         5.76 o
   5   5   6          1.35         -0.52         0.99 o
   6   5   6          4.38          4.43         2.19 o
   7   5   6          5.50          7.46         2.44 o
   8   5   6          8.78          8.81         2.29 o
   9   5   6         48.14         51.30         3.78 o
  -9   6   6          0.03          0.07         1.35 o
  -8   6   6          7.06          6.14         1.39 o
  -7   6   6          8.57         10.24         3.35 o
  -6   6   6          3.40          2.51         1.93 o
  -5   6   6          3.98          4.65         1.44 o
  -4   6   6         46.42         43.12         3.87 o
  -3   6   6        606.62        621.66         8.64 o
  -2   6   6         11.25         11.74         1.50 o
  -1   6   6          1.06          2.35         1.47 o
   0   6   6          0.84          2.42         1.33 o
   1   6   6         54.25         71.05         4.19 o
   2   6   6        111.56        120.72         4.50 o
   3   6   6         31.37         30.46         2.40 o
   4   6   6          4.05          2.58         1.44 o
   5   6   6         80.52         77.77         4.55 o
   6   6   6          4.78          2.32         1.64 o
   7   6   6          4.88          1.46         1.68 o
   8   6   6          0.44          1.32         1.15 o
  -8   7   6         32.09         35.94         3.89 o
  -7   7   6          0.00         -1.27         1.70 o
  -6   7   6          0.08          1.57         1.05 o
  -5   7   6         26.35         20.74         2.50 o
  -4   7   6        220.20        233.30         6.47 o
  -3   7   6        145.42        152.17         5.18 o
  -2   7   6         91.80         95.94         5.43 o
  -1   7   6         25.89         23.14         2.12 o
   0   7   6        177.64        172.07         5.48 o
   1   7   6          3.73          1.72         0.98 o
   2   7   6          1.18          0.34         0.97 o
   3   7   6         41.10         40.28         4.88 o
   4   7   6         42.81         52.90         5.59 o
   5   7   6         29.97         34.80         3.30 o
   6   7   6         56.13         45.00         5.03 o
   7   7   6          6.36          5.71         2.01 o
   8   7   6         17.09         22.22         2.56 o
  -8   8   6          1.59          1.05         1.10 o
  -7   8   6          1.07          2.12         1.73 o
  -6   8   6         10.40          8.60         1.65 o
  -5   8   6          0.02         -0.81         1.14 o
  -4   8   6          9.23          9.90         2.74 o
  -3   8   6         97.66        113.03         5.71 o
  -2   8   6        303.94        326.35         9.50 o
  -1   8   6          1.54          2.56         1.82 o
   0   8   6         13.56         12.10         1.57 o
   1   8   6         70.08         70.00         4.46 o
   2   8   6         13.31         13.39         2.97 o
   3   8   6         50.53         48.06         5.31 o
   4   8   6         16.58         13.79         3.18 o
   5   8   6         68.59         70.72         6.01 o
   6   8   6         21.53         20.71         3.17 o
   7   8   6          0.37          0.70         1.03 o
  -6   9   6          1.82          2.46         0.82 o
  -5   9   6         30.14         30.11         3.75 o
  -4   9   6         18.66         22.14         2.58 o
  -3   9   6         25.41         23.40         2.94 o
  -2   9   6         77.92         82.66         4.79 o
  -1   9   6         11.80          9.31         1.79 o
   0   9   6          0.81          0.34         0.83 o
   1   9   6         23.63         21.12         2.59 o
   2   9   6         16.14         16.87         3.20 o
   3   9   6          3.26          1.27         1.49 o
   4   9   6          2.42          2.55         1.60 o
   5   9   6         30.24         23.37         5.12 o
   6   9   6         19.18         19.92         2.66 o
  -6  10   6          2.73          0.89         0.81 o
  -5  10   6          6.71          7.52         1.72 o
  -4  10   6        120.76        128.75         5.07 o
  -3  10   6        119.29        127.55         5.40 o
  -2  10   6          5.58          5.53         1.53 o
  -1  10   6          1.62          1.52         1.30 o
   0  10   6          0.13          0.30         0.85 o
   1  10   6          9.06          5.75         1.37 o
   2  10   6          0.02         -0.11         1.40 o
   3  10   6          5.50          4.98         1.88 o
   4  10   6         37.63         37.07         3.64 o
   5  10   6         35.90         37.46         3.43 o
  -4  11   6          8.45          7.81         1.55 o
  -3  11   6          1.09          0.35         0.85 o
  -2  11   6         25.18         26.57         2.25 o
  -1  11   6         46.63         45.59         5.17 o
   0  11   6          4.33          6.64         1.39 o
   1  11   6         11.75          8.41         1.42 o
   2  11   6          0.12          0.05         1.02 o
   3  11   6          4.24          4.76         0.99 o
   4  11   6          7.66          6.65         1.32 o
  -1  12   6         58.34         60.70         4.16 o
   1  12   6          0.00         -0.39         0.95 o
 -10   1   7         30.52         31.40         2.20 o
  -9   1   7         11.03          9.74         1.24 o
  -8   1   7         18.06         13.12         1.60 o
  -7   1   7          6.11          6.73         1.39 o
  -6   1   7         48.49         51.41         2.44 o
  -5   1   7        107.13        109.98         3.79 o
  -4   1   7          8.71          9.17         1.57 o
  -3   1   7         18.62         20.38         2.12 o
  -2   1   7        339.78        281.54         7.85 o
  -1   1   7        258.18        271.28         6.73 o
   0   1   7         83.27         99.80         7.00 o
   1   1   7          7.96          5.18         1.67 o
   2   1   7          1.85          1.36         0.69 o
   3   1   7         28.20         24.12         3.35 o
   4   1   7         31.54         21.59         3.34 o
   5   1   7        115.88        119.83         4.75 o
   6   1   7         48.39         52.01         3.35 o
   7   1   7        197.23        183.73         6.00 o
   8   1   7         15.92         14.40         3.18 o
   9   1   7          0.01          0.68         1.00 o
 -10   2   7          5.54          3.21         1.08 o
  -9   2   7         28.56         21.98         1.81 o
  -8   2   7          7.38          6.41         1.07 o
  -7   2   7         18.43         16.12         2.35 o
  -6   2   7         59.16         56.89         2.89 o
  -5   2   7        180.84        191.62         5.00 o
  -4   2   7        585.24        578.01        20.95 o
  -3   2   7         41.80         39.53         2.88 o
  -2   2   7          2.88          2.81         2.42 o
  -1   2   7          6.43          2.19         1.27 o
   0   2   7          2.82          3.97         1.77 o
   1   2   7         38.17         51.90         4.85 o
   2   2   7        217.72        194.68         6.31 o
   3   2   7          3.57          4.94         1.35 o
   4   2   7        123.48        120.25         4.55 o
   5   2   7          1.77          3.18         0.91 o
   6   2   7         71.47         77.60         4.72 o
   7   2   7        106.12         99.53        13.27 o
   8   2   7         41.33         36.43         4.52 o
   9   2   7          2.38          3.55         1.02 o
  -9   3   7          2.91          2.58         0.77 o
  -8   3   7          0.04          0.70         0.97 o
  -7   3   7        234.00        242.39         6.81 o
  -6   3   7         33.56         34.45         2.74 o
  -5   3   7        158.19        145.29         5.18 o
  -4   3   7          1.81          1.00         1.35 o
  -3   3   7        102.92        100.86         7.20 o
  -2   3   7       1637.15       1702.39        28.29 o
  -1   3   7         14.30          6.73         2.13 o
   0   3   7         29.04         31.80         3.93 o
   1   3   7          7.07          7.18         2.32 o
   2   3   7         41.02         46.35         3.35 o
   3   3   7        197.59        195.02        11.18 o
   4   3   7         24.78         26.60         1.67 o
   5   3   7        226.83        243.36         7.98 o
   6   3   7        282.48        274.46         8.60 o
   7   3   7         34.29         30.38         3.08 o
   8   3   7          9.62          7.62         1.50 o
   9   3   7          5.71          3.73         0.75 o
  -9   4   7         10.87         10.13         2.23 o
  -8   4   7          0.43         -0.79         1.33 o
  -7   4   7          0.73         -1.53         1.53 o
  -6   4   7        312.52        317.41         9.59 o
  -5   4   7         50.71         41.18         2.86 o
  -4   4   7        337.33        346.11         6.46 o
  -3   4   7          8.13          8.87         2.42 o
  -2   4   7         34.53         36.55         4.53 o
  -1   4   7        244.17        239.10        10.98 o
   0   4   7         82.86        103.73         7.33 o
   1   4   7         25.76         25.04         3.84 o
   2   4   7        401.17        399.75        10.01 o
   3   4   7          2.80          3.24         0.81 o
   4   4   7        145.26        149.42         4.00 o
   5   4   7          4.50          7.08         1.35 o
   6   4   7        201.26        209.15        10.99 o
   7   4   7         58.35         47.63         5.22 o
   8   4   7          3.41          1.62         1.17 o
   9   4   7         19.70         22.30         2.50 o
  -9   5   7          0.63          4.84         1.68 o
  -8   5   7         11.78         11.49         2.17 o
  -7   5   7          6.83         10.27         3.33 o
  -6   5   7         11.31          6.91         2.70 o
  -5   5   7         10.77          9.47         1.68 o
  -4   5   7        472.46        468.14        10.83 o
  -3   5   7        705.73        741.35         9.72 o
  -2   5   7        208.51        199.73         5.79 o
  -1   5   7        124.09        135.03         8.54 o
   0   5   7          4.54          7.89         2.43 o
   1   5   7         46.51         40.54         3.27 o
   2   5   7          0.62          2.62         0.97 o
   3   5   7          1.83          1.97         0.82 o
   4   5   7         75.65         75.97         4.09 o
   5   5   7         10.55         10.55         1.95 o
   6   5   7        211.05        207.14        10.72 o
   7   5   7         12.30         11.88         2.83 o
   8   5   7          8.31          6.18         1.76 o
  -9   6   7         13.41         12.75         2.05 o
  -8   6   7         88.37         92.17         4.13 o
  -7   6   7          1.28          1.20         1.94 o
  -6   6   7         29.88         28.13         4.34 o
  -5   6   7          3.78          3.17         1.34 o
  -4   6   7        144.56        145.99         6.50 o
  -3   6   7        485.93        506.37         8.21 o
  -2   6   7        173.72        183.11         5.75 o
  -1   6   7        235.04        250.03         6.62 o
   0   6   7          0.00         -1.87         2.34 o
   1   6   7         33.43         29.60         2.30 o
   2   6   7         66.20         67.19         3.51 o
   3   6   7          2.88          1.10         1.34 o
   4   6   7          5.21          4.83         1.56 o
   5   6   7        305.32        305.02         8.70 o
   6   6   7        122.75        129.35         8.18 o
   7   6   7        104.53         88.15         6.11 o
   8   6   7         27.05         24.61         2.76 o
  -8   7   7          3.18          5.73         1.70 o
  -7   7   7         65.68         63.18         5.23 o
  -6   7   7         18.02         14.41         1.91 o
  -5   7   7         14.35          9.13         1.79 o
  -4   7   7         14.98         14.42         1.79 o
  -3   7   7        226.66        242.44         8.21 o
  -2   7   7          0.27          0.14         1.23 o
  -1   7   7         59.58         69.47         3.60 o
   0   7   7         25.75         23.61         2.11 o
   1   7   7         68.03         64.42         5.20 o
   2   7   7          7.97          9.06         2.21 o
   3   7   7         32.67         27.89         4.03 o
   4   7   7         17.94         18.71         2.46 o
   5   7   7         16.33         18.41         2.29 o
   6   7   7          7.23          2.32         1.43 o
   7   7   7          2.31          2.75         1.32 o
  -7   8   7          3.70          2.30         1.34 o
  -6   8   7          0.21         -2.10         3.38 o
  -5   8   7         43.15         37.66         2.86 o
  -4   8   7          9.11          5.62         1.64 o
  -3   8   7        218.35        241.42         8.12 o
  -2   8   7        116.12        133.46         6.11 o
  -1   8   7         81.31         87.31         4.92 o
   0   8   7          0.26         -0.57         1.12 o
   1   8   7         64.36         70.29         5.88 o
   2   8   7          0.11          1.58         1.87 o
   3   8   7         10.75          7.86         2.39 o
   4   8   7          1.73          1.78         1.16 o
   5   8   7        178.64        182.82        18.31 o
   6   8   7          5.17          5.39         1.72 o
   7   8   7         20.87         21.10         2.34 o
  -6   9   7          0.09         -0.19         0.77 o
  -5   9   7          4.92          2.91         1.48 o
  -4   9   7         80.46         71.94         5.46 o
  -3   9   7         88.79         88.44         4.77 o
  -2   9   7         22.32         23.63         2.65 o
  -1   9   7        146.94        150.53         6.00 o
   0   9   7         28.67         29.86         2.70 o
   1   9   7         10.72         11.35         1.83 o
   2   9   7          6.69          5.99         1.89 o
   3   9   7          3.79          3.18         1.16 o
   4   9   7         42.59         43.70         4.07 o
   5   9   7          0.23          0.68         1.55 o
   6   9   7         71.15         71.30         4.23 o
  -5  10   7          0.29         -0.59         0.91 o
  -4  10   7          0.99          1.43         1.18 o
  -3  10   7          1.20          2.55         1.25 o
  -2  10   7         48.44         50.48         3.28 o
  -1  10   7        115.45        130.28         5.05 o
   0  10   7          0.49          1.20         1.47 o
   1  10   7          0.05          0.12         0.90 o
   2  10   7          0.61          1.01         1.19 o
   3  10   7          7.73          7.90         2.12 o
   4  10   7         19.28         20.78         5.45 o
  -3  11   7          0.00         -0.50         0.80 o
  -2  11   7         59.69         62.36         2.95 o
  -1  11   7         50.62         42.22         1.95 o
   0  11   7         86.32         84.11         4.54 o
   1  11   7          2.20          1.17         1.21 o
   2  11   7          4.39          4.39         0.96 o
  -9   0   8         45.13         36.32         3.96 o
  -8   0   8          0.52         -1.40         2.09 o
  -7   0   8        135.24        136.79         9.14 o
  -6   0   8        461.40        456.72        16.66 o
  -5   0   8       3041.64       3077.56        29.47 o
  -4   0   8        204.02        181.84        10.47 o
  -3   0   8       1436.62       1426.12        24.94 o
  -2   0   8        327.88        323.14        11.25 o
  -1   0   8        245.00        242.67        10.27 o
   0   0   8          3.18          0.25         1.31 o
   1   0   8         39.12         56.35         4.76 o
   2   0   8         94.67         89.65         5.90 o
   3   0   8       3424.88       3389.37        36.61 o
   4   0   8        621.63        660.04        14.14 o
   5   0   8        949.77        913.63        24.01 o
   6   0   8        178.50        180.68        10.83 o
   7   0   8          0.90         -0.43         1.35 o
   8   0   8         65.33         52.73         4.36 o
   9   0   8         26.01         17.13         2.33 o
  -9   1   8          4.35          1.41         1.27 o
  -8   1   8          2.84          4.02         1.84 o
  -7   1   8         51.93         57.08         3.44 o
  -6   1   8        497.81        551.40        10.36 o
  -5   1   8       1476.01       1528.13        14.49 o
  -4   1   8        278.27        285.43         9.38 o
  -3   1   8        184.72        185.41         6.41 o
  -2   1   8          3.61          4.05         1.18 o
  -1   1   8          1.60          4.95         1.84 o
   0   1   8         61.65         71.77         5.75 o
   1   1   8          0.01          1.30         1.24 o
   2   1   8         37.35         27.86         3.06 o
   3   1   8        299.64        284.79         5.82 o
   4   1   8        516.17        531.95         7.32 o
   5   1   8          0.91          0.99         0.81 o
   6   1   8         39.75         40.33         2.99 o
   7   1   8          0.96          0.99         1.04 o
   8   1   8          3.40          2.55         1.18 o
   9   1   8          2.07          2.09         1.10 o
  -9   2   8         49.99         52.54         4.43 o
  -8   2   8          0.58         -0.10         0.97 o
  -7   2   8        247.61        251.08         6.89 o
  -6   2   8        188.56        210.37        14.12 o
  -5   2   8        530.62        544.36         8.74 o
  -4   2   8         41.96         53.04         3.11 o
  -3   2   8        307.49        309.07        11.54 o
  -2   2   8        133.78        118.09         7.94 o
  -1   2   8        196.44        212.45        10.24 o
   0   2   8         15.27         17.31         3.09 o
   1   2   8        406.67        392.22        13.97 o
   2   2   8        430.89        402.58         9.78 o
   3   2   8        389.72        385.78         6.15 o
   4   2   8        255.26        274.83         6.54 o
   5   2   8        164.62        155.28         5.26 o
   6   2   8          5.08          3.20         1.91 o
   7   2   8         19.65         18.02         2.22 o
   8   2   8          1.48          0.27         0.75 o
   9   2   8          0.45         -0.05         0.91 o
  -9   3   8          1.52          1.25         1.09 o
  -8   3   8         42.99         41.56         3.16 o
  -7   3   8        129.22        132.59         5.05 o
  -6   3   8        449.29        487.60        12.03 o
  -5   3   8        162.65        158.49         5.55 o
  -4   3   8       1798.24       1799.56        14.82 o
  -3   3   8         21.45         21.12         2.41 o
  -2   3   8        131.83        127.43         8.47 o
  -1   3   8         52.24         58.01         5.58 o
   0   3   8          9.31          9.64         2.31 o
   1   3   8          4.82          3.09         1.39 o
   2   3   8        572.01        586.68         7.68 o
   3   3   8         74.52         76.73         2.86 o
   4   3   8       1494.04       1519.38        13.53 o
   5   3   8         25.92         28.11         2.37 o
   6   3   8        180.74        183.13         7.73 o
   7   3   8          0.02         -0.10         1.15 o
   8   3   8          0.53         -0.23         0.78 o
  -9   4   8          5.27          1.87         0.98 o
  -8   4   8         10.20          9.69         1.77 o
  -7   4   8         13.01         11.90         3.02 o
  -6   4   8         99.46        104.13         7.98 o
  -5   4   8        112.35        126.06         5.68 o
  -4   4   8        362.74        351.39         7.84 o
  -3   4   8         12.87         15.91         1.85 o
  -2   4   8          3.06          0.08         1.48 o
  -1   4   8         15.94         12.78         1.32 o
   0   4   8          4.07          2.36         0.93 o
   1   4   8         72.78         72.57         2.99 o
   2   4   8         24.72         25.48         1.95 o
   3   4   8         12.57         11.06         1.23 o
   4   4   8        339.29        345.36         7.88 o
   5   4   8        188.78        191.39         6.78 o
   6   4   8          0.35         -1.31         2.01 o
   7   4   8         32.18         35.08         4.16 o
   8   4   8         29.55         34.30         3.41 o
  -8   5   8        179.24        173.09         5.67 o
  -7   5   8        100.62         97.11         7.06 o
  -6   5   8         44.32         37.56         5.06 o
  -5   5   8          3.82          3.12         3.24 o
  -4   5   8        223.28        247.44         8.01 o
  -3   5   8         13.91         15.27         1.79 o
  -2   5   8         18.66         18.51         1.81 o
  -1   5   8          5.12          3.77         0.92 o
   0   5   8        132.31        139.07         4.89 o
   1   5   8        217.03        236.41         5.50 o
   2   5   8        293.40        328.08         7.88 o
   3   5   8         16.58         16.15         2.26 o
   4   5   8         33.35         32.09         3.71 o
   5   5   8         81.70         90.77         4.78 o
   6   5   8          1.81          2.73         1.65 o
   7   5   8         25.93         31.37         3.63 o
   8   5   8         13.13         10.58         1.89 o
  -8   6   8         79.02         65.37         5.40 o
  -7   6   8         73.43         78.57         5.95 o
  -6   6   8          5.55          7.60         2.75 o
  -5   6   8         47.30         46.78         3.49 o
  -4   6   8         11.09         10.75         1.92 o
  -3   6   8        268.61        269.50         8.22 o
  -2   6   8         66.30         70.76         4.49 o
  -1   6   8        258.86        272.67         6.59 o
   0   6   8         43.40         46.06         2.88 o
   1   6   8         78.26         83.77         3.76 o
   2   6   8        121.61        120.50         8.22 o
   3   6   8         80.95         87.26         4.82 o
   4   6   8         29.31         34.64         4.09 o
   5   6   8        217.72        222.19         7.07 o
   6   6   8        132.06        130.14         7.55 o
   7   6   8         73.18         79.49         5.09 o
  -7   7   8         81.73         81.84         5.31 o
  -6   7   8          1.45          2.73         2.35 o
  -5   7   8         28.59         31.22         2.70 o
  -4   7   8          3.83          1.38         2.26 o
  -3   7   8        328.96        323.14         9.33 o
  -2   7   8          7.60          7.52         1.70 o
  -1   7   8         24.40         23.94         2.18 o
   0   7   8         57.92         56.98         5.21 o
   1   7   8         73.60         81.22         5.78 o
   2   7   8          3.84          5.21         1.40 o
   3   7   8          3.34          3.07         1.28 o
   4   7   8          1.52          1.94         1.08 o
   5   7   8        114.96        111.95         4.71 o
   6   7   8         78.37         77.86         5.29 o
   7   7   8          8.37         10.28         1.78 o
  -6   8   8          0.01         -0.96         0.96 o
  -5   8   8          0.15          1.05         0.96 o
  -4   8   8          0.33          0.66         1.53 o
  -3   8   8          7.76          6.30         2.29 o
  -2   8   8          4.79          4.24         1.52 o
  -1   8   8          8.34          9.20         1.42 o
   0   8   8         90.89         91.05         4.65 o
   1   8   8         16.51         12.19         3.13 o
   2   8   8          2.75          2.76         1.36 o
   3   8   8         13.20         14.38         1.95 o
   4   8   8          1.93          1.70         0.99 o
   5   8   8         43.12         31.58         4.20 o
   6   8   8         29.63         27.99         2.76 o
  -5   9   8          0.28         -0.71         0.89 o
  -4   9   8         26.38         23.18         2.93 o
  -3   9   8          0.09         -0.32         1.40 o
  -2   9   8        191.07        212.35         6.70 o
  -1   9   8          1.83         -0.05         1.07 o
   0   9   8         27.39         26.58         2.66 o
   1   9   8         89.81         96.01         6.70 o
   2   9   8         11.42         10.00         1.58 o
   3   9   8          0.08         -0.91         0.91 o
   4   9   8          2.84          2.93         1.21 o
   5   9   8          0.14          2.08         0.95 o
  -4  10   8          0.01          1.41         1.13 o
  -3  10   8          0.27          0.19         0.92 o
  -2  10   8         76.56         74.54         4.61 o
  -1  10   8         40.66         39.90         2.07 o
   0  10   8        104.76        115.24         4.42 o
   1  10   8          1.29          2.14         1.26 o
   2  10   8          0.03          0.69         0.71 o
   3  10   8          1.59          0.89         0.58 o
  -9   1   9          1.54          1.63         1.29 o
  -8   1   9          0.34         -0.19         1.07 o
  -7   1   9         25.48         26.47         2.90 o
  -6   1   9        156.30        153.88         6.75 o
  -5   1   9         86.37         91.59         5.25 o
  -4   1   9        203.23        200.94         6.01 o
  -3   1   9        133.21        118.80         5.18 o
  -2   1   9        205.23        211.26         5.67 o
  -1   1   9        113.87        120.64         3.80 o
   0   1   9         39.10         34.58         1.56 o
   1   1   9          0.01          0.84         0.50 o
   2   1   9        330.03        348.10         5.30 o
   3   1   9        207.44        202.25         5.16 o
   4   1   9        789.23        834.25        12.10 o
   5   1   9        247.41        251.89         8.06 o
   6   1   9         30.94         27.65         2.88 o
   7   1   9         39.89         36.76         2.89 o
   8   1   9          0.43          1.16         0.96 o
  -9   2   9          0.13         -0.36         1.05 o
  -8   2   9          6.50          5.09         2.14 o
  -7   2   9        253.23        276.87         8.66 o
  -6   2   9         45.66         44.50         3.75 o
  -5   2   9        231.23        223.14         8.15 o
  -4   2   9         77.53         75.82         3.44 o
  -3   2   9          1.21          0.72         1.19 o
  -2   2   9          6.51          7.68         1.27 o
  -1   2   9          1.50          1.69         0.70 o
   0   2   9         27.45         33.98         1.57 o
   1   2   9         27.01         24.33         1.48 o
   2   2   9          0.09          1.44         0.72 o
   3   2   9       1456.14       1494.50        18.66 o
   4   2   9          3.18          2.47         1.41 o
   5   2   9          4.38          2.45         1.44 o
   6   2   9        109.30        105.78         5.13 o
   7   2   9          1.69          0.38         0.69 o
   8   2   9          0.29          0.46         0.67 o
  -9   3   9         18.84         22.91         2.50 o
  -8   3   9          1.66          0.32         1.30 o
  -7   3   9          0.02          0.85         1.92 o
  -6   3   9        642.32        688.43        11.37 o
  -5   3   9          0.97          0.42         1.36 o
  -4   3   9        478.79        495.38         9.25 o
  -3   3   9         24.33         23.04         2.73 o
  -2   3   9        328.38        309.87         7.40 o
  -1   3   9         80.70         86.08         2.94 o
   0   3   9          0.18         -0.43         0.81 o
   1   3   9         81.76         84.04         2.98 o
   2   3   9        532.43        534.85         6.82 o
   3   3   9         28.59         31.89         2.55 o
   4   3   9         31.10         31.82         2.44 o
   5   3   9          9.40         10.74         1.52 o
   6   3   9        161.40        177.97         6.97 o
   7   3   9        144.04        139.29         7.34 o
   8   3   9          4.10          1.60         0.68 o
  -8   4   9          0.03         -0.10         1.27 o
  -7   4   9          0.04          0.06         1.22 o
  -6   4   9         61.10         57.83         5.98 o
  -5   4   9          1.62          1.10         1.31 o
  -4   4   9         65.81         64.35         4.29 o
  -3   4   9        442.56        475.27        14.91 o
  -2   4   9        405.10        424.38         8.68 o
  -1   4   9         14.45         18.85         1.65 o
   0   4   9          5.25          3.96         1.32 o
   1   4   9        109.11        122.05         4.02 o
   2   4   9         89.80         88.66         5.28 o
   3   4   9          1.07          1.48         1.72 o
   4   4   9         35.79         37.66         3.20 o
   5   4   9        503.97        516.97        12.58 o
   6   4   9         58.09         67.06         5.50 o
   7   4   9          0.34          1.37         1.30 o
  -8   5   9        275.80        327.00         9.58 o
  -7   5   9         77.70         90.28         4.38 o
  -6   5   9        111.53        119.46         7.77 o
  -5   5   9         97.48        102.07         7.74 o
  -4   5   9          5.67          3.11         1.40 o
  -3   5   9          0.17          0.21         1.71 o
  -2   5   9        196.64        202.22         9.88 o
  -1   5   9          0.52          1.46         1.11 o
   0   5   9        181.43        182.84         6.72 o
   1   5   9         35.27         44.62         3.41 o
   2   5   9        393.70        441.36        15.40 o
   3   5   9         98.74        108.20         7.75 o
   4   5   9         55.65         56.98         3.78 o
   5   5   9         26.58         26.69         2.56 o
   6   5   9         19.65         16.23         2.73 o
   7   5   9         16.47         18.14         2.46 o
  -7   6   9        286.44        318.19        10.43 o
  -6   6   9          2.62          3.34         2.06 o
  -5   6   9         36.48         35.04         2.81 o
  -4   6   9          3.33          3.20         1.82 o
  -3   6   9        413.44        416.09        13.94 o
  -2   6   9          3.52          5.10         2.22 o
  -1   6   9         54.45         53.85         3.63 o
   0   6   9        131.80        148.88         6.42 o
   1   6   9        348.32        362.45         9.24 o
   2   6   9          8.70          4.50         2.28 o
   3   6   9         79.40         79.56         6.59 o
   4   6   9          1.71          1.25         1.07 o
   5   6   9         54.88         61.68         3.41 o
   6   6   9         68.85         63.35         4.55 o
  -7   7   9         44.25         54.78         3.78 o
  -6   7   9         15.68         13.04         1.92 o
  -5   7   9          1.71         -1.53         1.53 o
  -4   7   9          3.17          3.02         1.83 o
  -3   7   9          9.83         11.58         2.71 o
  -2   7   9         59.81         71.25         5.81 o
  -1   7   9         81.40         81.61         4.38 o
   0   7   9        150.16        161.20         6.11 o
   1   7   9          0.15          0.23         2.50 o
   2   7   9          7.44          4.55         2.43 o
   3   7   9          2.49          1.05         1.45 o
   4   7   9          3.96          3.13         1.74 o
   5   7   9          6.31          6.14         1.13 o
   6   7   9         62.81         68.11         4.04 o
  -5   8   9         10.77         10.90         1.93 o
  -4   8   9          6.61          4.79         1.65 o
  -3   8   9         23.63         25.64         3.50 o
  -2   8   9          0.15          1.16         1.67 o
  -1   8   9        252.53        258.38         9.38 o
   0   8   9         35.42         30.36         2.65 o
   1   8   9        332.72        358.30        12.58 o
   2   8   9         21.51         22.77         3.53 o
   3   8   9          2.44          2.77         0.97 o
   4   8   9          0.05          0.54         0.86 o
   5   8   9          0.03          0.08         0.71 o
  -4   9   9          0.52         -0.43         0.97 o
  -3   9   9          0.53          1.76         1.29 o
  -2   9   9         15.64         16.01         2.51 o
  -1   9   9          9.61          7.43         1.82 o
   0   9   9        217.03        219.81        15.13 o
   1   9   9          3.81          3.44         1.69 o
   2   9   9         46.11         48.10         4.13 o
   3   9   9          1.98          1.40         1.05 o
  -2  10   9          2.53          2.58         1.06 o
   0  10   9         27.47         26.29         2.57 o
   1  10   9          1.20          1.44         0.83 o
  -8   0  10         17.44         12.99         2.49 o
  -7   0  10          6.45          4.31         2.06 o
  -6   0  10          5.82          3.46         1.88 o
  -5   0  10       1047.84       1108.03        24.65 o
  -4   0  10         55.71         57.80         5.70 o
  -3   0  10         25.80         23.59         3.37 o
  -2   0  10         42.48         32.43         2.97 o
  -1   0  10         17.52         12.49         1.54 o
   0   0  10          0.12         -0.72         0.91 o
   1   0  10         19.43         15.15         1.65 o
   2   0  10          1.58          0.08         1.26 o
   3   0  10          7.48          5.92         1.56 o
   4   0  10        295.18        304.35        11.29 o
   5   0  10         58.29         53.71         3.67 o
   6   0  10         63.28         67.82         5.65 o
   7   0  10          4.87          3.28         0.90 o
  -8   1  10         19.65         26.15         3.25 o
  -7   1  10         20.13         20.13         2.38 o
  -6   1  10         32.54         35.97         2.57 o
  -5   1  10         24.42         21.63         2.64 o
  -4   1  10        267.65        265.38         6.97 o
  -3   1  10        148.94        157.93         6.72 o
  -2   1  10          1.04          0.68         0.97 o
  -1   1  10         89.80         79.68         2.61 o
   0   1  10         29.88         27.10         1.47 o
   1   1  10         42.74         45.59         1.76 o
   2   1  10        199.73        199.05         4.57 o
   3   1  10        180.78        167.68         4.83 o
   4   1  10        184.76        202.01         5.19 o
   5   1  10          1.14          1.19         0.80 o
   6   1  10          6.88          8.84         1.84 o
   7   1  10          0.06         -0.04         0.59 o
  -8   2  10          0.72          0.09         1.13 o
  -7   2  10         23.34         22.54         2.39 o
  -6   2  10         20.28         21.50         2.51 o
  -5   2  10        249.82        247.44         6.60 o
  -4   2  10        155.73        164.63         4.57 o
  -3   2  10        118.79        117.24         5.52 o
  -2   2  10          3.45          0.63         1.12 o
  -1   2  10         32.81         31.49         1.69 o
   0   2  10          7.13          6.26         0.86 o
   1   2  10          1.55          1.83         0.64 o
   2   2  10         73.43         66.85         2.68 o
   3   2  10        355.14        370.20         7.09 o
   4   2  10        149.32        162.13         5.29 o
   5   2  10          5.76          4.30         0.87 o
   6   2  10         20.18         23.26         1.86 o
   7   2  10          6.86          5.39         1.78 o
  -8   3  10         72.21         85.51         5.13 o
  -7   3  10          0.47          2.38         1.80 o
  -6   3  10        172.27        174.22         9.39 o
  -5   3  10          1.07         -0.24         2.20 o
  -4   3  10        153.79        144.50         5.15 o
  -3   3  10         14.88         17.02         2.82 o
  -2   3  10          8.65          6.81         1.57 o
  -1   3  10          7.92          8.27         1.36 o
   0   3  10         84.68         71.23         3.03 o
   1   3  10          1.53          1.68         1.02 o
   2   3  10          1.47          0.75         0.93 o
   3   3  10         36.59         36.73         2.69 o
   4   3  10          1.38          0.26         1.24 o
   5   3  10         73.43         71.22         4.20 o
   6   3  10          3.39          2.60         1.03 o
   7   3  10          0.02         -0.73         0.73 o
  -8   4  10          4.79          7.36         1.62 o
  -7   4  10        188.87        213.58         8.98 o
  -6   4  10          8.46          6.23         2.26 o
  -5   4  10         21.29         21.15         3.00 o
  -4   4  10          6.40          2.96         1.68 o
  -3   4  10         11.39         10.01         1.88 o
  -2   4  10         16.98         21.92         3.42 o
  -1   4  10          0.27         -0.80         1.13 o
   0   4  10          7.39          3.22         1.21 o
   1   4  10        560.63        558.63        11.59 o
   2   4  10          8.66          9.52         2.70 o
   3   4  10         76.44         87.40         6.80 o
   4   4  10          1.97          3.38         1.89 o
   5   4  10         31.56         35.96         2.65 o
   6   4  10          9.82         12.56         2.00 o
   7   4  10          1.95          3.36         1.21 o
  -7   5  10          0.78          0.52         1.16 o
  -6   5  10        122.18        124.90         7.16 o
  -5   5  10          6.35          7.78         1.94 o
  -4   5  10         71.85         78.19         5.70 o
  -3   5  10          2.42          5.06         2.37 o
  -2   5  10         89.97         99.16         6.94 o
  -1   5  10          0.19          0.89         1.04 o
   0   5  10         17.97         18.90         2.91 o
   1   5  10         39.50         37.62         5.98 o
   2   5  10        464.92        472.88        19.15 o
   3   5  10         55.49         57.08         5.40 o
   4   5  10          2.63          6.79         2.21 o
   5   5  10          0.16          1.22         1.11 o
   6   5  10          2.80          1.59         1.55 o
  -6   6  10          0.09         -1.45         1.45 o
  -5   6  10          5.53          5.13         1.59 o
  -4   6  10         18.72         16.79         2.73 o
  -3   6  10         18.10         20.30         3.27 o
  -2   6  10          0.64          1.53         1.69 o
  -1   6  10         65.75         64.37         3.80 o
   0   6  10          4.91          0.62         1.14 o
   1   6  10         26.91         23.84         2.44 o
   2   6  10         23.10         33.36         4.40 o
   3   6  10         17.70         21.43         3.32 o
   4   6  10          0.04          0.08         1.16 o
   5   6  10         14.09         13.23         1.93 o
  -6   7  10         33.53         43.66         3.40 o
  -5   7  10          1.40          4.15         1.36 o
  -4   7  10         62.96         68.14         4.80 o
  -3   7  10         10.76         10.46         2.43 o
  -2   7  10          6.34          3.66         1.66 o
  -1   7  10        126.65        134.80         8.09 o
   0   7  10        171.87        175.40         5.85 o
   1   7  10         68.41         77.86         3.86 o
   2   7  10         85.46         97.06         6.52 o
   3   7  10         19.75         17.73         2.88 o
   4   7  10         38.17         40.41         3.55 o
  -4   8  10          4.75          2.73         1.19 o
  -3   8  10         28.26         34.33         3.28 o
  -2   8  10          4.14          4.65         1.63 o
  -1   8  10         32.09         32.23         2.69 o
   0   8  10         34.62         31.41         2.99 o
   1   8  10         92.43         91.05         5.75 o
   2   8  10          1.32          0.54         1.29 o
   3   8  10          0.37         -1.09         1.09 o
  -3   9  10         15.54         15.54         1.89 o
  -2   9  10         39.69         37.09         2.94 o
  -1   9  10          3.52          2.76         1.09 o
   0   9  10          1.36         -1.10         1.10 o
   1   9  10          9.01          4.60         1.33 o
   2   9  10         25.08         23.14         2.46 o
  -7   1  11         33.64         35.68         2.41 o
  -6   1  11         23.09         22.34         1.87 o
  -5   1  11         67.48         72.35         3.44 o
  -4   1  11         43.32         39.33         2.52 o
  -3   1  11          9.21          9.09         1.41 o
  -2   1  11        193.27        155.05         6.75 o
  -1   1  11         35.97         38.37         2.06 o
   0   1  11        606.11        564.16         7.62 o
   1   1  11        135.86        127.78         3.61 o
   2   1  11         54.62         53.35         2.71 o
   3   1  11          3.48          3.18         1.40 o
   4   1  11         49.73         48.47         2.45 o
   5   1  11         17.76         21.44         1.79 o
   6   1  11          2.24          3.43         0.91 o
  -7   2  11         45.63         48.04         4.08 o
  -6   2  11         19.55         25.73         3.43 o
  -5   2  11          1.32          0.36         0.81 o
  -4   2  11          0.74          1.58         0.82 o
  -3   2  11          4.59          4.18         1.24 o
  -2   2  11         19.40         18.75         1.96 o
  -1   2  11        393.04        358.06         6.00 o
   0   2  11          6.00          5.23         1.10 o
   1   2  11        190.67        186.59         4.78 o
   2   2  11          2.96         -0.19         2.42 o
   3   2  11          9.68          9.26         1.22 o
   4   2  11          0.89          0.95         0.88 o
   5   2  11          2.38          4.23         1.12 o
   6   2  11          0.31          2.28         1.29 o
  -7   3  11          1.75          3.36         1.47 o
  -6   3  11          3.07          5.69         1.90 o
  -5   3  11         24.37         24.38         3.47 o
  -4   3  11         99.89        106.11         3.90 o
  -3   3  11          0.45         -0.34         1.37 o
  -2   3  11          1.36          2.18         1.17 o
  -1   3  11         31.86         21.96         2.01 o
   0   3  11         69.43         75.61         3.52 o
   1   3  11          1.44          0.93         1.56 o
   2   3  11         19.75         20.54         2.45 o
   3   3  11         59.39         60.25         3.81 o
   4   3  11          1.56          2.36         1.10 o
   5   3  11          4.37          3.80         1.07 o
   6   3  11         12.13         12.65         2.03 o
  -7   4  11         38.96         53.89         3.80 o
  -6   4  11         58.26         64.98         4.81 o
  -5   4  11          3.14          1.85         1.73 o
  -4   4  11         32.94         37.73         2.79 o
  -3   4  11        106.78        101.45         6.57 o
  -2   4  11         19.56         20.04         2.30 o
  -1   4  11         57.03         49.93         2.81 o
   0   4  11          2.56          2.88         1.26 o
   1   4  11        192.26        187.54         6.49 o
   2   4  11         35.80         41.28         5.19 o
   3   4  11          4.23          3.80         1.19 o
   4   4  11          2.24          1.61         0.87 o
   5   4  11         17.05         19.12         1.75 o
   6   4  11          0.04         -0.93         0.93 o
  -6   5  11         13.51         12.63         2.03 o
  -5   5  11          0.93          1.46         0.78 o
  -4   5  11         10.63          9.61         2.18 o
  -3   5  11         26.01         24.05         3.31 o
  -2   5  11          8.21         10.31         2.63 o
  -1   5  11         24.54         26.89         3.17 o
   0   5  11        128.40        122.04         5.08 o
   1   5  11        111.70        109.53         4.72 o
   2   5  11          6.91         11.59         2.72 o
   3   5  11          0.85          0.41         1.42 o
   4   5  11         20.63         17.31         2.96 o
   5   5  11         15.89         13.77         2.19 o
  -5   6  11         31.06         27.26         1.89 o
  -4   6  11          0.50          4.38         1.59 o
  -3   6  11         18.17         17.75         2.69 o
  -2   6  11          2.87          3.44         1.76 o
  -1   6  11          2.93          2.21         1.08 o
   0   6  11          2.13          0.35         1.05 o
   1   6  11          7.20          5.33         1.25 o
   2   6  11         38.09         37.38         3.92 o
   3   6  11          0.30         -0.35         1.21 o
   4   6  11          1.65          1.06         0.98 o
  -4   7  11         56.12         60.22         3.75 o
  -3   7  11          2.65          4.00         1.42 o
  -2   7  11          4.06          4.14         1.46 o
  -1   7  11          0.55          1.33         1.19 o
   0   7  11         15.68         16.01         2.25 o
   1   7  11          0.22         -0.76         0.76 o
   2   7  11         26.40         26.14         3.01 o
   3   7  11          0.47          0.76         0.96 o
  -3   8  11          0.07          0.35         0.81 o
  -2   8  11          0.69         -0.09         0.84 o
  -1   8  11         10.87          7.97         1.42 o
   0   8  11         28.82         24.00         2.43 o
   1   8  11          8.45         12.45         1.83 o
   2   8  11         25.58         19.08         2.14 o
  -6   0  12         98.11        101.15         3.93 o
  -5   0  12         12.72         10.89         1.71 o
  -4   0  12          0.21          3.33         1.98 o
  -3   0  12         19.63         13.36         3.21 o
  -2   0  12          0.93         -0.08         1.90 o
  -1   0  12          0.01          3.33         1.29 o
   0   0  12          8.57         12.16         2.05 o
   1   0  12          3.19          0.39         1.69 o
   2   0  12         91.28         96.26         4.68 o
   3   0  12          1.47          2.02         1.07 o
   4   0  12          6.91          6.98         1.35 o
   5   0  12          1.00         -0.57         0.93 o
  -6   1  12         21.44         23.23         1.67 o
  -5   1  12          0.99          2.07         0.91 o
  -4   1  12          0.03          0.01         1.12 o
  -3   1  12         32.02         27.27         2.18 o
  -2   1  12        155.24        135.38         4.70 o
  -1   1  12          3.61          2.76         0.78 o
   0   1  12         19.57         18.78         1.80 o
   1   1  12          0.03         -0.33         1.25 o
   2   1  12          1.96          2.58         0.96 o
   3   1  12          4.62          5.98         1.16 o
   4   1  12          8.42          5.46         1.20 o
   5   1  12         16.67         19.16         1.67 o
  -6   2  12          2.89          1.67         1.12 o
  -5   2  12          9.08          8.89         1.14 o
  -4   2  12         12.26         11.13         1.37 o
  -3   2  12          0.47          0.86         1.17 o
  -2   2  12          2.86          2.93         1.04 o
  -1   2  12          1.14          1.12         0.87 o
   0   2  12         53.42         61.01         3.04 o
   1   2  12         67.18         60.39         3.79 o
   2   2  12         13.02          8.20         1.51 o
   3   2  12          2.78          2.53         1.11 o
   4   2  12          6.02          5.36         1.14 o
   5   2  12         14.37         16.48         2.68 o
  -6   3  12          0.33         -0.73         0.73 o
  -5   3  12         60.26         56.87         3.16 o
  -4   3  12         10.41          8.03         1.38 o
  -3   3  12          2.06          3.43         1.23 o
  -2   3  12          0.77          1.12         1.19 o
  -1   3  12          0.43          0.35         1.12 o
   0   3  12          8.64          6.67         1.42 o
   1   3  12          5.16          6.60         1.51 o
   2   3  12         23.12         20.57         3.21 o
   3   3  12         48.54         52.91         3.10 o
   4   3  12          2.59          1.53         0.80 o
   5   3  12          6.14          4.46         1.26 o
  -5   4  12          3.41          5.20         1.17 o
  -4   4  12         47.83         51.38         2.92 o
  -3   4  12        113.56        107.92         8.90 o
  -2   4  12         16.64         13.03         1.75 o
  -1   4  12         49.88         39.73         3.11 o
   0   4  12         18.56         25.07         2.80 o
   1   4  12         64.45         56.81         3.25 o
   2   4  12         10.93          6.63         1.97 o
   3   4  12         14.21         12.74         2.20 o
   4   4  12          4.12          4.87         0.92 o
  -4   5  12         11.40         11.59         1.34 o
  -3   5  12         10.67         10.13         2.22 o
  -2   5  12         37.20         36.73         3.55 o
  -1   5  12          4.02          5.60         1.87 o
   0   5  12         23.44         19.55         1.90 o
   1   5  12          0.06          1.64         0.80 o
   2   5  12         14.75         13.94         2.41 o
   3   5  12          8.99          6.08         1.60 o
  -3   6  12          1.13          1.25         1.13 o
  -2   6  12         15.72         15.24         2.24 o
  -1   6  12          6.39          5.31         1.55 o
   0   6  12          3.56          3.48         0.84 o
   1   6  12         16.23         13.84         2.12 o
   2   6  12          6.55          4.90         1.45 o
  -2   7  12         14.01         12.65         1.69 o
  -1   7  12         29.40         29.41         2.54 o
  -5   1  13          4.43          4.27         1.37 o
  -4   1  13          4.99          6.96         1.23 o
  -3   1  13          2.28          0.83         0.91 o
  -2   1  13          3.98          3.11         1.60 o
  -1   1  13         19.06         12.54         1.61 o
   0   1  13         57.73         47.42         4.18 o
   1   1  13         17.04         13.85         3.36 o
   2   1  13         38.80         41.76         3.88 o
   3   1  13          8.56          7.73         1.71 o
  -5   2  13         99.38        110.28         5.32 o
  -4   2  13         13.16         12.49         2.19 o
  -3   2  13          5.72          2.79         1.26 o
  -2   2  13         22.76         24.37         3.20 o
  -1   2  13         18.22         12.72         2.46 o
   0   2  13         39.19         39.84         3.73 o
   1   2  13          0.07          2.95         1.40 o
   2   2  13         15.19         18.04         2.58 o
   3   2  13         61.37         65.11         4.23 o
  -4   3  13         13.25         16.77         2.27 o
  -3   3  13          9.11         13.78         1.51 o
  -2   3  13         42.01         36.77         3.50 o
  -1   3  13         20.21         23.54         2.76 o
   0   3  13          1.65         -0.86         1.17 o
   1   3  13         27.83         35.27         3.40 o
   2   3  13          0.64          0.30         1.10 o
   3   3  13          2.04          2.19         1.10 o
  -3   4  13         12.71         11.76         1.70 o
  -2   4  13          0.34          1.07         0.96 o
  -1   4  13          9.83         15.42         2.18 o
   0   4  13          6.60          4.01         1.25 o
   1   4  13          5.06          7.57         1.71 o
   2   4  13          8.62          5.59         1.38 o
  -2   5  13          5.65          7.59         1.37 o
  -1   5  13         20.02         24.02         2.47 o
                                                
